# Supplementary material for: (E)-3-Chloro-N-[(2-eth­oxy­naphthalen-1-yl)methyl­idene]aniline
Source: Acta Crystallogr Sect E Struct Rep Online. 2012 Jul 21;68(Pt 8):o2518. doi: 10.1107/S1600536812032114 (PMC3414968; doi:10.1107/S1600536812032114)
Supplement: Supplementary file 1 [file e-68-o2518-sup1.cif]

##############################################################################
#                                                                            #
# This CIF contains the data in a paper accepted for publication in          #
# Acta Crystallographica Section E. It conforms to the requirements of       #
# Notes for Authors for Acta Crystallographica Section E, and has been       #
# peer reviewed under the auspices of the IUCr Commission on Journals.       #
#                                                                            #
# Full details of the Crystallographic Information File format               #
# are given in the paper "The Crystallographic Information File (CIF):       #
# a New Standard Archive File for Crystallography" by S. R. Hall, F. H.      #
# Allen and I. D. Brown [Acta Cryst. (1991), A47, 655-685].                  #
#                                                                            #
# The current version of the core CIF dictionary is obtainable from          #
# ftp://ftp.iucr.org/pub/cif_core.dic.                                       #
#                                                                            #
# Software is freely available for graphical display of the structure(s)     #
# in this CIF. For information consult the CIF software page                 #
# http://www.iucr.org/resources/cif/software.                                #
#                                                                            #
# This file may be used for bona fide research purposes within the           #
# scientific community so long as proper attribution is given to the journal # 
# article from which it was obtained.                                        #
#                                                                            #
##############################################################################
data_I
_audit_creation_method     SHELXL-97
_chemical_name_systematic
;
(<i>E</i>)-3-Chloro-<i>N</i>-[(2-ethoxynaphthalen-1-yl)methylidene]aniline
;
_chemical_name_common     ?
_chemical_formula_moiety     'C19 H16 Cl N O'
_chemical_formula_sum     'C19 H16 Cl N O'
_chemical_formula_iupac     'C19 H16 Cl N O'
_chemical_formula_weight     309.78
_chemical_melting_point     ?
_symmetry_cell_setting     triclinic
_symmetry_space_group_name_H-M     'P -1'
_symmetry_space_group_name_Hall     '-P 1'
loop_
    _symmetry_equiv_pos_as_xyz
    'x, y, z'
    '-x, -y, -z'
_cell_length_a     8.0084(14)
_cell_length_b     8.7315(19)
_cell_length_c     11.7043(8)
_cell_angle_alpha     76.253(13)
_cell_angle_beta     79.794(10)
_cell_angle_gamma     84.337(17)
_cell_volume     781.0(2)
_cell_formula_units_Z     2
_cell_measurement_reflns_used     1666
_cell_measurement_theta_min     3.3171
_cell_measurement_theta_max     28.6871
_cell_measurement_temperature     296
_exptl_crystal_description     prism
_exptl_crystal_colour     yellow
_exptl_crystal_size_max     0.3
_exptl_crystal_size_mid     0.25
_exptl_crystal_size_min     0.15
_exptl_crystal_density_diffrn     1.317
_exptl_crystal_density_meas     ?
_exptl_crystal_density_method     'not measured'
_exptl_crystal_F_000     324
_exptl_absorpt_coefficient_mu     0.245
_exptl_absorpt_correction_type     multi-scan
_exptl_absorpt_process_details
;
(X-AREA and X-RED32; Stoe & Cie, 2001)
;
_exptl_absorpt_correction_T_min     0.79284
_exptl_absorpt_correction_T_max     1.00000
_exptl_special_details     ?
_diffrn_ambient_temperature     296
_diffrn_radiation_type     MoK\a
_diffrn_radiation_wavelength     0.71073
_diffrn_radiation_source     'SuperNova (Mo) X-ray Source'
_diffrn_radiation_monochromator     'mirror'
_diffrn_measurement_device_type
;
Stoe IPDS II two-circle
;
_diffrn_measurement_method     '\w scans'
_diffrn_detector_area_resol_mean     16.0454
_diffrn_reflns_number     5144
_diffrn_reflns_av_R_equivalents     0.0380
_diffrn_reflns_av_sigmaI/netI     0.0579
_diffrn_reflns_theta_min     3.32
_diffrn_reflns_theta_max     26.00
_diffrn_reflns_theta_full     26.00
_diffrn_measured_fraction_theta_max     0.996
_diffrn_measured_fraction_theta_full     0.996
_diffrn_reflns_limit_h_min     -9
_diffrn_reflns_limit_h_max     9
_diffrn_reflns_limit_k_min     -10
_diffrn_reflns_limit_k_max     6
_diffrn_reflns_limit_l_min     -14
_diffrn_reflns_limit_l_max     14
_diffrn_standards_number     ?
_diffrn_standards_interval_count     ?
_diffrn_standards_interval_time     ?
_diffrn_standards_decay_%     ?
_refine_special_details
;
Refinement of <i>F</i>^2^ against ALL reflections. The weighted <i>R</i>-factor
<i>wR</i> and goodness of fit <i>S</i> are based on <i>F</i>^2^, conventional
<i>R</i>-factors <i>R</i> are based on <i>F</i>, with <i>F</i> set to zero for
negative <i>F</i>^2^. The threshold expression of <i>F</i>^2^ >
\s(<i>F</i>^2^) is used only for calculating <i>R</i>-factors(gt) <i>etc</i>.
and is not relevant to the choice of reflections for refinement.
<i>R</i>-factors based on <i>F</i>^2^ are statistically about twice as large
as those based on <i>F</i>, and <i>R</i>- factors based on ALL data will be
even larger.
;
_reflns_number_total     3057
_reflns_number_gt     2098
_reflns_threshold_expression     I>2\s(I)
_refine_ls_structure_factor_coef     Fsqd
_refine_ls_matrix_type     full
_refine_ls_R_factor_all     0.0787
_refine_ls_R_factor_gt     0.0579
_refine_ls_wR_factor_gt     0.1532
_refine_ls_wR_factor_ref     0.1801
_refine_ls_goodness_of_fit_ref     1.047
_refine_ls_restrained_S_all     1.047
_refine_ls_number_reflns     3057
_refine_ls_number_parameters     227
_refine_ls_number_restraints     0
_refine_ls_hydrogen_treatment     mixed
_refine_ls_weighting_scheme     calc
_refine_ls_weighting_details
         'calc w=1/[\s^2^(Fo^2^)+(0.0836P)^2^+0.0386P] where P=(Fo^2^+2Fc^2^)/3'
_atom_sites_solution_hydrogens     geom
_atom_sites_solution_primary     direct
_atom_sites_solution_secondary     difmap
_refine_ls_shift/su_max     0.000
_refine_ls_shift/su_mean     0.000
_refine_diff_density_max     0.189
_refine_diff_density_min     -0.323
_refine_ls_extinction_method     none
_refine_ls_extinction_coef     ?
loop_
    _atom_type_symbol
    _atom_type_description
    _atom_type_scat_dispersion_real
    _atom_type_scat_dispersion_imag
    _atom_type_scat_source
    'C' 'C' 0.0033 0.0016
                         'International Tables Vol C Tables 4.2.6.8 and 6.1.1.4'
    'H' 'H' 0.0000 0.0000
                         'International Tables Vol C Tables 4.2.6.8 and 6.1.1.4'
    'Cl' 'Cl' 0.1484 0.1585
                         'International Tables Vol C Tables 4.2.6.8 and 6.1.1.4'
    'O' 'O' 0.0106 0.0060
                         'International Tables Vol C Tables 4.2.6.8 and 6.1.1.4'
    'N' 'N' 0.0061 0.0033
                         'International Tables Vol C Tables 4.2.6.8 and 6.1.1.4'
_computing_data_collection
;
X-AREA (Stoe & Cie, 2001)
;
_computing_cell_refinement
;
X-AREA (Stoe & Cie, 2001)
;
_computing_data_reduction
;
X-RED32 (Stoe & Cie, 2001)
;
_computing_structure_solution     'SHELXS97 (Sheldrick, 2008)'
_computing_structure_refinement     'SHELXL97 (Sheldrick, 2008)'
_computing_molecular_graphics     'ORTEP-3 for Windows (Farrugia, 1999)'
_computing_publication_material     'WinGX (Farrugia, 1999)'
loop_
    _atom_site_type_symbol
    _atom_site_label
    _atom_site_fract_x
    _atom_site_fract_y
    _atom_site_fract_z
    _atom_site_U_iso_or_equiv
    _atom_site_adp_type
    _atom_site_calc_flag
    _atom_site_refinement_flags
    _atom_site_occupancy
    _atom_site_symmetry_multiplicity
    _atom_site_disorder_assembly
    _atom_site_disorder_group
    C C1 0.1125(3) -0.4097(4) 0.1075(3) 0.0711(9) Uani d . 1 1 . .
    C C2 0.1030(4) -0.4953(4) 0.2214(3) 0.0742(9) Uani d . 1 1 . .
    C C3 0.1347(4) -0.4241(4) 0.3093(3) 0.0672(8) Uani d . 1 1 . .
    C C4 0.1766(3) -0.2695(3) 0.2822(2) 0.0556(6) Uani d . 1 1 . .
    C C5 0.1905(3) -0.1770(3) 0.1640(2) 0.0479(6) Uani d . 1 1 . .
    C C6 0.1568(3) -0.2514(3) 0.0751(2) 0.0568(7) Uani d . 1 1 . .
    C C7 0.1717(3) -0.1636(4) -0.0440(2) 0.0647(8) Uani d . 1 1 . .
    C C8 0.2206(3) -0.0141(4) -0.0766(2) 0.0622(7) Uani d . 1 1 . .
    C C9 0.2572(3) 0.0618(3) 0.01000(19) 0.0516(6) Uani d . 1 1 . .
    C C10 0.2407(3) -0.0173(3) 0.12978(18) 0.0463(6) Uani d . 1 1 . .
    C C11 0.2871(3) 0.0684(3) 0.21183(19) 0.0463(5) Uani d . 1 1 . .
    C C12 0.3167(3) 0.1180(3) 0.39163(17) 0.0443(5) Uani d . 1 1 . .
    C C13 0.2129(3) 0.1546(3) 0.49135(19) 0.0519(6) Uani d . 1 1 . .
    H H13 0.1021 0.1226 0.5121 0.062 Uiso calc R 1 1 . .
    C C14 0.2746(3) 0.2383(3) 0.5593(2) 0.0587(7) Uani d . 1 1 . .
    H H14 0.2037 0.2650 0.6246 0.070 Uiso calc R 1 1 . .
    C C15 0.4401(3) 0.2833(3) 0.5319(2) 0.0570(6) Uani d . 1 1 . .
    H H15 0.4814 0.3395 0.5781 0.068 Uiso calc R 1 1 . .
    C C16 0.5424(3) 0.2431(3) 0.43502(19) 0.0514(6) Uani d . 1 1 . .
    C C17 0.4833(3) 0.1615(3) 0.36474(18) 0.0478(6) Uani d . 1 1 . .
    H H17 0.5549 0.1355 0.2995 0.057 Uiso calc R 1 1 . .
    C C18 0.3509(3) 0.2904(3) -0.13867(19) 0.0616(7) Uani d . 1 1 . .
    H H18A 0.2530 0.3109 -0.1796 0.074 Uiso calc R 1 1 . .
    H H18B 0.4349 0.2246 -0.1785 0.074 Uiso calc R 1 1 . .
    C C19 0.4234(4) 0.4418(4) -0.1407(2) 0.0731(8) Uani d . 1 1 . .
    H H19A 0.4575 0.4964 -0.2218 0.110 Uiso calc R 1 1 . .
    H H19B 0.5203 0.4202 -0.1002 0.110 Uiso calc R 1 1 . .
    H H19C 0.3391 0.5062 -0.1015 0.110 Uiso calc R 1 1 . .
    Cl Cl1 0.75193(9) 0.29581(10) 0.40024(6) 0.0792(3) Uani d . 1 1 . .
    O O1 0.3019(2) 0.2125(2) -0.01705(13) 0.0651(5) Uani d . 1 1 . .
    N N1 0.2496(3) 0.0308(2) 0.32487(15) 0.0513(5) Uani d . 1 1 . .
    H H1 0.100(4) -0.449(4) 0.045(3) 0.100(11) Uiso d . 1 1 . .
    H H2 0.076(4) -0.609(5) 0.246(3) 0.106(11) Uiso d . 1 1 . .
    H H3 0.125(5) -0.485(5) 0.387(3) 0.128(14) Uiso d . 1 1 . .
    H H4 0.197(3) -0.222(3) 0.344(2) 0.072(8) Uiso d . 1 1 . .
    H H7 0.154(4) -0.209(4) -0.107(2) 0.085(9) Uiso d . 1 1 . .
    H H8 0.232(3) 0.048(3) -0.159(2) 0.054(6) Uiso d . 1 1 . .
    H H11 0.352(3) 0.164(3) 0.1718(19) 0.048(6) Uiso d . 1 1 . .
loop_
    _atom_site_aniso_label
    _atom_site_aniso_U_11
    _atom_site_aniso_U_22
    _atom_site_aniso_U_33
    _atom_site_aniso_U_12
    _atom_site_aniso_U_13
    _atom_site_aniso_U_23
    C1 0.0488(15) 0.087(2) 0.092(2) -0.0112(14) -0.0097(14) -0.048(2)
    C2 0.0591(17) 0.066(2) 0.101(3) -0.0156(14) 0.0025(15) -0.0316(19)
    C3 0.0612(17) 0.0616(19) 0.0737(19) -0.0087(13) 0.0030(13) -0.0132(16)
    C4 0.0558(15) 0.0559(17) 0.0557(15) -0.0067(11) -0.0038(11) -0.0158(13)
    C5 0.0385(12) 0.0591(16) 0.0510(13) 0.0016(10) -0.0099(9) -0.0217(12)
    C6 0.0416(13) 0.0746(19) 0.0641(16) 0.0000(11) -0.0107(10) -0.0346(14)
    C7 0.0607(16) 0.088(2) 0.0599(16) 0.0032(14) -0.0191(12) -0.0404(16)
    C8 0.0665(16) 0.086(2) 0.0394(14) 0.0064(14) -0.0172(11) -0.0224(14)
    C9 0.0552(14) 0.0638(17) 0.0378(12) 0.0032(11) -0.0113(9) -0.0151(11)
    C10 0.0454(12) 0.0582(15) 0.0385(12) 0.0012(10) -0.0105(9) -0.0164(10)
    C11 0.0505(13) 0.0500(14) 0.0408(12) -0.0008(10) -0.0113(9) -0.0126(11)
    C12 0.0597(14) 0.0403(13) 0.0329(11) -0.0023(10) -0.0128(9) -0.0046(9)
    C13 0.0580(15) 0.0598(16) 0.0400(12) -0.0040(11) -0.0113(10) -0.0123(11)
    C14 0.0674(17) 0.0709(18) 0.0413(13) 0.0027(13) -0.0109(11) -0.0205(12)
    C15 0.0750(17) 0.0586(16) 0.0436(13) -0.0063(12) -0.0201(11) -0.0151(12)
    C16 0.0622(15) 0.0508(15) 0.0407(12) -0.0116(11) -0.0159(10) -0.0005(11)
    C17 0.0593(14) 0.0496(14) 0.0325(11) -0.0040(10) -0.0071(9) -0.0050(10)
    C18 0.0633(16) 0.080(2) 0.0346(12) 0.0044(13) -0.0065(10) -0.0043(12)
    C19 0.0744(19) 0.077(2) 0.0536(16) 0.0060(15) -0.0002(13) 0.0011(14)
    Cl1 0.0712(5) 0.1066(7) 0.0619(5) -0.0328(4) -0.0157(3) -0.0082(4)
    O1 0.0954(14) 0.0659(13) 0.0335(9) -0.0121(10) -0.0121(8) -0.0060(8)
    N1 0.0615(12) 0.0582(13) 0.0373(10) -0.0089(9) -0.0095(8) -0.0136(9)
_geom_special_details
;
All e.s.d.'s (except the e.s.d. in the dihedral angle between two l.s. planes)
are estimated using the full covariance matrix. The cell e.s.d.'s are taken
into account individually in the estimation of e.s.d.'s in distances, angles
and torsion angles; correlations between e.s.d.'s in cell parameters are only
used when they are defined by crystal symmetry. An approximate (isotropic)
treatment of cell e.s.d.'s is used for estimating e.s.d.'s involving l.s.
planes.
;
loop_
    _geom_bond_atom_site_label_1
    _geom_bond_atom_site_label_2
    _geom_bond_site_symmetry_2
    _geom_bond_distance
    _geom_bond_publ_flag
    C1 C2 . 1.358(5) ?
    C1 C6 . 1.407(4) ?
    C1 H1 . 0.90(3) ?
    C2 C3 . 1.392(4) ?
    C2 H2 . 1.00(4) ?
    C3 C4 . 1.372(4) ?
    C3 H3 . 0.93(4) ?
    C4 C5 . 1.418(3) ?
    C4 H4 . 0.96(3) ?
    C5 C6 . 1.425(3) ?
    C5 C10 . 1.434(3) ?
    C6 C7 . 1.413(4) ?
    C7 C8 . 1.347(4) ?
    C7 H7 . 0.95(3) ?
    C8 C9 . 1.420(3) ?
    C8 H8 . 0.98(2) ?
    C9 O1 . 1.347(3) ?
    C9 C10 . 1.397(3) ?
    C10 C11 . 1.464(3) ?
    C11 N1 . 1.273(3) ?
    C11 H11 . 1.00(2) ?
    C12 C17 . 1.385(3) ?
    C12 C13 . 1.391(3) ?
    C12 N1 . 1.411(3) ?
    C13 C14 . 1.377(3) ?
    C13 H13 . 0.9300 ?
    C14 C15 . 1.381(4) ?
    C14 H14 . 0.9300 ?
    C15 C16 . 1.372(3) ?
    C15 H15 . 0.9300 ?
    C16 C17 . 1.375(3) ?
    C16 Cl1 . 1.737(2) ?
    C17 H17 . 0.9300 ?
    C18 O1 . 1.427(3) ?
    C18 C19 . 1.488(4) ?
    C18 H18A . 0.9700 ?
    C18 H18B . 0.9700 ?
    C19 H19A . 0.9600 ?
    C19 H19B . 0.9600 ?
    C19 H19C . 0.9600 ?
loop_
    _geom_angle_atom_site_label_1
    _geom_angle_atom_site_label_2
    _geom_angle_atom_site_label_3
    _geom_angle_site_symmetry_1
    _geom_angle_site_symmetry_3
    _geom_angle
    _geom_angle_publ_flag
    C2 C1 C6 . . 121.8(3) ?
    C2 C1 H1 . . 124(2) ?
    C6 C1 H1 . . 114(2) ?
    C1 C2 C3 . . 119.3(3) ?
    C1 C2 H2 . . 123.2(19) ?
    C3 C2 H2 . . 117.6(19) ?
    C4 C3 C2 . . 121.0(3) ?
    C4 C3 H3 . . 122(2) ?
    C2 C3 H3 . . 118(2) ?
    C3 C4 C5 . . 121.4(3) ?
    C3 C4 H4 . . 120.0(16) ?
    C5 C4 H4 . . 118.6(16) ?
    C4 C5 C6 . . 116.9(2) ?
    C4 C5 C10 . . 123.8(2) ?
    C6 C5 C10 . . 119.2(2) ?
    C1 C6 C7 . . 121.9(2) ?
    C1 C6 C5 . . 119.5(3) ?
    C7 C6 C5 . . 118.5(3) ?
    C8 C7 C6 . . 122.3(2) ?
    C8 C7 H7 . . 116.0(18) ?
    C6 C7 H7 . . 121.6(18) ?
    C7 C8 C9 . . 120.2(3) ?
    C7 C8 H8 . . 123.2(14) ?
    C9 C8 H8 . . 116.6(14) ?
    O1 C9 C10 . . 117.03(19) ?
    O1 C9 C8 . . 122.7(2) ?
    C10 C9 C8 . . 120.2(3) ?
    C9 C10 C5 . . 119.4(2) ?
    C9 C10 C11 . . 116.3(2) ?
    C5 C10 C11 . . 124.1(2) ?
    N1 C11 C10 . . 125.3(2) ?
    N1 C11 H11 . . 120.4(12) ?
    C10 C11 H11 . . 114.3(12) ?
    C17 C12 C13 . . 119.2(2) ?
    C17 C12 N1 . . 122.46(19) ?
    C13 C12 N1 . . 118.3(2) ?
    C14 C13 C12 . . 119.9(2) ?
    C14 C13 H13 . . 120.0 ?
    C12 C13 H13 . . 120.0 ?
    C13 C14 C15 . . 120.9(2) ?
    C13 C14 H14 . . 119.5 ?
    C15 C14 H14 . . 119.5 ?
    C16 C15 C14 . . 118.6(2) ?
    C16 C15 H15 . . 120.7 ?
    C14 C15 H15 . . 120.7 ?
    C15 C16 C17 . . 121.7(2) ?
    C15 C16 Cl1 . . 119.33(18) ?
    C17 C16 Cl1 . . 119.01(18) ?
    C16 C17 C12 . . 119.7(2) ?
    C16 C17 H17 . . 120.2 ?
    C12 C17 H17 . . 120.2 ?
    O1 C18 C19 . . 107.9(2) ?
    O1 C18 H18A . . 110.1 ?
    C19 C18 H18A . . 110.1 ?
    O1 C18 H18B . . 110.1 ?
    C19 C18 H18B . . 110.1 ?
    H18A C18 H18B . . 108.4 ?
    C18 C19 H19A . . 109.5 ?
    C18 C19 H19B . . 109.5 ?
    H19A C19 H19B . . 109.5 ?
    C18 C19 H19C . . 109.5 ?
    H19A C19 H19C . . 109.5 ?
    H19B C19 H19C . . 109.5 ?
    C9 O1 C18 . . 119.71(19) ?
    C11 N1 C12 . . 118.1(2) ?
loop_
    _geom_torsion_atom_site_label_1
    _geom_torsion_atom_site_label_2
    _geom_torsion_atom_site_label_3
    _geom_torsion_atom_site_label_4
    _geom_torsion_site_symmetry_1
    _geom_torsion_site_symmetry_2
    _geom_torsion_site_symmetry_3
    _geom_torsion_site_symmetry_4
    _geom_torsion
    _geom_torsion_publ_flag
    C6 C1 C2 C3 . . . . 1.2(4) ?
    C1 C2 C3 C4 . . . . -0.5(4) ?
    C2 C3 C4 C5 . . . . -0.6(4) ?
    C3 C4 C5 C6 . . . . 0.8(3) ?
    C3 C4 C5 C10 . . . . -177.3(2) ?
    C2 C1 C6 C7 . . . . 178.1(2) ?
    C2 C1 C6 C5 . . . . -0.9(4) ?
    C4 C5 C6 C1 . . . . -0.1(3) ?
    C10 C5 C6 C1 . . . . 178.1(2) ?
    C4 C5 C6 C7 . . . . -179.1(2) ?
    C10 C5 C6 C7 . . . . -0.9(3) ?
    C1 C6 C7 C8 . . . . -177.3(2) ?
    C5 C6 C7 C8 . . . . 1.7(4) ?
    C6 C7 C8 C9 . . . . -0.9(4) ?
    C7 C8 C9 O1 . . . . -178.1(2) ?
    C7 C8 C9 C10 . . . . -0.8(4) ?
    O1 C9 C10 C5 . . . . 178.94(19) ?
    C8 C9 C10 C5 . . . . 1.5(3) ?
    O1 C9 C10 C11 . . . . -4.7(3) ?
    C8 C9 C10 C11 . . . . 177.9(2) ?
    C4 C5 C10 C9 . . . . 177.4(2) ?
    C6 C5 C10 C9 . . . . -0.6(3) ?
    C4 C5 C10 C11 . . . . 1.4(3) ?
    C6 C5 C10 C11 . . . . -176.68(19) ?
    C9 C10 C11 N1 . . . . 165.2(2) ?
    C5 C10 C11 N1 . . . . -18.7(4) ?
    C17 C12 C13 C14 . . . . 2.4(3) ?
    N1 C12 C13 C14 . . . . 179.4(2) ?
    C12 C13 C14 C15 . . . . -1.8(4) ?
    C13 C14 C15 C16 . . . . 0.2(4) ?
    C14 C15 C16 C17 . . . . 0.7(4) ?
    C14 C15 C16 Cl1 . . . . -179.04(19) ?
    C15 C16 C17 C12 . . . . 0.0(4) ?
    Cl1 C16 C17 C12 . . . . 179.73(17) ?
    C13 C12 C17 C16 . . . . -1.5(3) ?
    N1 C12 C17 C16 . . . . -178.4(2) ?
    C10 C9 O1 C18 . . . . 168.6(2) ?
    C8 C9 O1 C18 . . . . -14.0(3) ?
    C19 C18 O1 C9 . . . . -169.7(2) ?
    C10 C11 N1 C12 . . . . 174.6(2) ?
    C17 C12 N1 C11 . . . . -42.5(3) ?
    C13 C12 N1 C11 . . . . 140.6(2) ?
loop_
    _geom_hbond_atom_site_label_D
    _geom_hbond_atom_site_label_H
    _geom_hbond_atom_site_label_A
    _geom_hbond_site_symmetry_A
    _geom_hbond_distance_DH
    _geom_hbond_distance_HA
    _geom_hbond_distance_DA
    _geom_hbond_angle_DHA
    C4 H4 N1 . 0.96(3) 2.24(3) 2.915(3) 127(2)
data_global
_journal_date_recd_electronic     2012-07-04
_journal_date_accepted     2012-07-14
_journal_name_full     'Acta Crystallographica, Section E'
_journal_year     2012
_journal_volume     68
_journal_issue      8
_journal_page_first     o2518
_journal_page_last     o2518
_journal_paper_category     QO
_journal_paper_doi     10.1107/S1600536812032114
_journal_coeditor_code     BX2419
_publ_contact_author
;
Vesek, Hilal
Department of Physics
Ondokuz May\?is University
Kurupelit
TR-55139 Samsun
Turkey
;
_publ_contact_author_email     'hilal.vesek@oposta.omu.edu.tr'
_publ_section_title
;
(<i>E</i>)-3-Chloro-<i>N</i>-[(2-ethoxynaphthalen-1-yl)methylidene]aniline
;
loop_
    _publ_author_name
    _publ_author_address
    'Vesek, Hilal'
;
Department of Physics
Faculty of Arts and Sciences
Ondokuz May\?is University
Kurupelit
TR-55139 Samsun
Turkey
;
    'Kazak, Canan'
;
Department of Physics
Faculty of Arts and Sciences
Ondokuz May\?is University
Kurupelit
TR-55139 Samsun
Turkey
;
    'Alaman A\<gar , Ay\;sen'
;
Department of Chemistry
Faculty of Arts and Sciences
Ondokuz May\?is University
Kurupelit
TR-55139 Samsun
Turkey
;
    'Mustafa Macit'
;
Department of Chemistry
Faculty of Arts and Sciences
Ondokuz May\?is University
Kurupelit
TR-55139 Samsun
Turkey
;
    'Soylu, Mustafa Serkan'
;
Department of Physics
Giresun University
Arts and Science Faculty
Giresun
Turkey
;
