# Supplementary material for: (E)-3-Chloro-N-[(2-eth­oxy­naphthalen-1-yl)methyl­idene]aniline
Source: Acta Crystallogr Sect E Struct Rep Online. 2012 Jul 21;68(Pt 8):o2518. doi: 10.1107/S1600536812032114 (PMC3414968; doi:10.1107/S1600536812032114)
Supplement: Supplementary file 2 [file e-68-o2518-Isup2.hkl]

#
# h,k,l, Fc-squared, Fo-squared, sigma(Fo-squared) and status flag
#
data_I
_shelx_title ' macit5_3 in P -1'
_shelx_refln_list_code          4
_shelx_F_calc_maximum      113.35
_exptl_crystal_F_000       324.00
_reflns_d_resolution_high  0.8107
 
loop_
 _symmetry_equiv_pos_as_xyz
 'x, y, z'
 '-x, -y, -z'
 
_cell_length_a     8.0084
_cell_length_b     8.7315
_cell_length_c    11.7043
_cell_angle_alpha  76.253
_cell_angle_beta   79.794
_cell_angle_gamma  84.337
 
_shelx_F_squared_multiplier     1.000
 
loop_
 _refln_index_h
 _refln_index_k
 _refln_index_l
 _refln_F_squared_calc
 _refln_F_squared_meas
 _refln_F_squared_sigma
 _refln_observed_status
   2   0   0     8820.44     7856.55    160.04 o
   3   0   0     1341.25     1314.90     32.77 o
   4   0   0      649.16      690.82     21.00 o
   5   0   0       25.81       34.01      4.56 o
   6   0   0       69.32      145.99     10.44 o
   7   0   0        8.49       84.34      8.51 o
   8   0   0       10.83       49.74      7.06 o
   9   0   0        1.05       14.18      4.10 o
  -9   1   0        8.69       13.83      3.99 o
  -8   1   0        6.14        9.98      3.36 o
  -7   1   0        5.10        3.22      1.84 o
  -6   1   0        9.26       11.10      2.92 o
  -5   1   0       64.42       67.93      6.53 o
  -4   1   0     2926.40     2442.28    154.08 o
  -3   1   0       76.67       48.91      6.09 o
  -2   1   0    12848.89    12115.30    135.61 o
  -1   1   0      479.16      462.86     32.89 o
   1   1   0       14.34       11.75      0.72 o
   2   1   0       47.28       37.14      2.15 o
   3   1   0        3.00        4.42      0.82 o
   4   1   0       30.63       21.09      5.04 o
   5   1   0        9.15        6.82      2.01 o
   6   1   0       20.71       20.76      3.73 o
   7   1   0       27.33       29.77      4.94 o
   8   1   0        0.07        0.40      0.53 o
   9   1   0        0.26        0.54      0.72 o
  -9   2   0       20.05       25.69      5.81 o
  -8   2   0       11.44       14.39      4.09 o
  -7   2   0       30.40       35.56      5.81 o
  -6   2   0      305.51      295.53     15.33 o
  -5   2   0        2.70        3.24      1.47 o
  -4   2   0      123.78      131.27      8.47 o
  -3   2   0      113.12      106.43      6.99 o
  -2   2   0      136.21      123.42      5.58 o
  -1   2   0     3895.33     3817.31    220.57 o
   0   2   0     1385.37     1228.82     59.68 o
   1   2   0      383.38      332.96     17.02 o
   2   2   0       52.20       44.48      8.34 o
   3   2   0      855.84      935.96     16.57 o
   4   2   0      505.15      555.41     18.51 o
   5   2   0      161.89      150.27     32.46 o
   6   2   0        0.25        0.12      0.60 o
   7   2   0       28.47       37.81      5.68 o
   8   2   0       16.39       12.07      3.50 o
   9   2   0        0.04       -0.33      0.84 o
  -9   3   0        0.55        1.89      1.82 o
  -8   3   0       53.54       59.54      8.43 o
  -7   3   0        3.41        3.00      1.88 o
  -6   3   0       88.83      176.38     12.50 o
  -5   3   0       94.87      106.37      8.78 o
  -4   3   0       32.53       29.45      4.19 o
  -3   3   0       34.50       30.17      2.56 o
  -2   3   0      408.12      436.79     16.53 o
  -1   3   0      332.85      333.89     12.74 o
   0   3   0       12.34       21.66      2.03 o
   1   3   0      478.87      454.16     10.32 o
   2   3   0      558.21      555.82     11.59 o
   3   3   0      740.86      840.57     37.45 o
   4   3   0      783.62      776.31     53.07 o
   5   3   0       32.91       32.00      3.17 o
   6   3   0      227.83      231.15     17.65 o
   7   3   0        0.44        0.45      0.12 o
   8   3   0       23.69       25.23      3.57 o
   9   3   0        0.30        1.32      2.11 o
  -8   4   0        6.89       37.76      6.60 o
  -7   4   0        5.97        5.60      2.51 o
  -6   4   0       58.85       61.38      7.64 o
  -5   4   0       15.84       20.42      4.08 o
  -4   4   0       59.31       53.22      6.05 o
  -3   4   0        5.79        5.65      1.89 o
  -2   4   0       41.68       45.00      5.54 o
  -1   4   0        4.54        6.31      0.85 o
   0   4   0     1045.93     1176.84     30.05 o
   1   4   0       25.63       29.80      2.33 o
   2   4   0      665.95      829.30     14.98 o
   3   4   0      244.05      270.55      8.64 o
   4   4   0       72.41       74.59      4.81 o
   5   4   0      143.17      147.47     10.08 o
   6   4   0       14.14       10.13      2.82 o
   7   4   0        2.42        2.65      1.41 o
   8   4   0        1.11        0.71      0.36 o
   9   4   0        3.25        3.68      2.11 o
  -8   5   0        9.35        9.21      3.69 o
  -7   5   0        7.42        8.79      3.25 o
  -6   5   0        0.11        0.27      0.30 o
  -5   5   0       37.36       41.81      6.23 o
  -4   5   0       27.26       27.29      4.63 o
  -3   5   0      164.30      196.94     13.27 o
  -2   5   0       99.63       98.49     15.21 o
  -1   5   0       48.94       43.89     12.47 o
   0   5   0        1.31        1.97      1.35 o
   1   5   0        2.52        2.83      1.26 o
   2   5   0      159.70      170.82     10.76 o
   3   5   0        0.17        0.20      0.45 o
   4   5   0       75.22       65.07      4.67 o
   5   5   0        6.68        6.43      1.58 o
   6   5   0       20.32       23.39      3.25 o
   7   5   0        4.59        3.04      1.26 o
   8   5   0       18.78       17.03      3.37 o
  -7   6   0       56.72       78.88     10.16 o
  -6   6   0        2.60        2.27      1.61 o
  -5   6   0       41.69       38.68      4.39 o
  -4   6   0       51.93       41.97      3.00 o
  -3   6   0      152.02      148.27     19.71 o
  -2   6   0        5.11        2.93      0.83 o
  -1   6   0       73.84       86.00      8.33 o
   0   6   0        6.07       17.72      3.72 o
   1   6   0       47.61       56.11      6.41 o
   2   6   0       33.56       36.99      5.29 o
   3   6   0      108.04      131.61     10.55 o
   4   6   0        1.69        0.84      1.11 o
   5   6   0        3.87        4.01      1.19 o
   6   6   0        0.00       -0.45      0.65 o
   7   6   0        0.93        0.53      0.79 o
   8   6   0        1.42        1.43      1.12 o
  -6   7   0        0.49       -0.19      0.79 o
  -5   7   0       19.51       17.62      2.62 o
  -4   7   0        8.05        8.10      2.57 o
  -3   7   0        4.59        4.88      2.30 o
  -2   7   0        0.67        0.33      0.65 o
  -1   7   0        3.80        6.43      2.65 o
   0   7   0      101.82      119.07     10.34 o
   1   7   0        0.01        1.01      1.02 o
   2   7   0        9.16        9.01      2.75 o
   3   7   0      136.49      146.61     11.73 o
   4   7   0       28.91       41.58      6.56 o
   5   7   0       23.22       19.48      4.50 o
   6   7   0        0.69        1.24      0.88 o
   7   7   0        6.64        7.94      3.38 o
  -5   8   0        0.61       -0.91      1.27 o
  -4   8   0        1.99       10.07      3.30 o
  -3   8   0        4.88        2.45      2.36 o
  -2   8   0        2.25        2.44      1.71 o
  -1   8   0       15.92       13.47      3.88 o
   0   8   0        0.36        4.84      2.28 o
   1   8   0       32.05       33.73      5.83 o
   2   8   0       28.90       24.61      4.96 o
   3   8   0       22.32       23.38      4.99 o
   4   8   0        0.41        0.56      0.66 o
   5   8   0        3.26        4.45      2.28 o
   6   8   0        1.31        0.56      1.08 o
  -4   9   0        0.01        1.81      2.35 o
  -3   9   0        4.99        4.35      2.71 o
  -2   9   0        3.08        5.30      2.86 o
  -1   9   0        0.15       -0.49      0.45 o
   0   9   0       13.60       13.75      4.04 o
   1   9   0        3.52        4.04      2.03 o
   2   9   0        0.93        1.63      1.41 o
   3   9   0       35.01       41.78      7.14 o
   4   9   0        3.08        3.51      1.96 o
   5   9   0        2.61        3.28      2.14 o
  -2  10   0        0.01        1.93      2.12 o
  -1  10   0        3.01        1.50      1.51 o
   0  10   0        0.71        1.18      1.17 o
   1  10   0        0.04       -1.30      1.83 o
   2  10   0        1.81        1.84      1.79 o
   3  10   0       11.73       12.64      4.35 o
  -2 -10   1        0.02       -0.04      0.68 o
  -1 -10   1        0.06        0.80      1.00 o
   0 -10   1        1.39        1.27      1.31 o
   1 -10   1        0.93        1.52      1.85 o
  -4  -9   1        7.66        9.72      3.56 o
  -3  -9   1       43.29       56.63      8.47 o
  -2  -9   1        0.76        1.72      1.71 o
  -1  -9   1        2.08        3.28      2.29 o
   0  -9   1        2.38        2.58      1.64 o
   1  -9   1       20.58       20.39      5.38 o
   2  -9   1        8.49        6.13      2.98 o
   3  -9   1        1.80        1.48      1.81 o
   4  -9   1        2.70        2.53      1.85 o
  -6  -8   1        8.51       10.89      3.79 o
  -5  -8   1        2.20        4.02      2.26 o
  -4  -8   1        2.94        5.84      2.79 o
  -3  -8   1        0.33       -0.05      0.97 o
  -2  -8   1        0.11        0.32      0.80 o
  -1  -8   1       26.03       20.81      4.75 o
   0  -8   1       13.08        6.87      2.71 o
   1  -8   1        6.73        4.89      2.39 o
   2  -8   1        1.70        0.98      1.37 o
   3  -8   1        5.56        4.67      2.76 o
   4  -8   1       13.98       14.11      4.55 o
   5  -8   1        0.47        0.76      1.25 o
  -7  -7   1       12.68       16.18      4.84 o
  -6  -7   1        5.59        6.34      3.11 o
  -5  -7   1        0.40        1.51      1.45 o
  -4  -7   1       83.50       83.58      9.79 o
  -3  -7   1        0.07        1.68      1.73 o
  -2  -7   1       47.73       49.68      6.91 o
  -1  -7   1        0.01        0.40      1.03 o
   0  -7   1       25.57       22.84      4.55 o
   1  -7   1       23.90       25.46      5.04 o
   2  -7   1        5.29        5.32      2.71 o
   3  -7   1        5.61        3.47      2.32 o
   4  -7   1       13.21        9.28      3.60 o
   5  -7   1        0.22        0.00      0.54 o
   6  -7   1        1.82        0.24      1.04 o
  -8  -6   1       25.04       31.84      7.02 o
  -7  -6   1       12.78       12.07      3.88 o
  -6  -6   1       33.18       25.78      6.10 o
  -5  -6   1       76.59       75.47      6.79 o
  -4  -6   1       59.23       52.79      8.10 o
  -3  -6   1       21.73       15.43      2.78 o
  -2  -6   1       12.81       12.82      3.39 o
  -1  -6   1        0.08        0.14      0.63 o
   0  -6   1        4.58        3.70      1.95 o
   1  -6   1        0.17        0.06      0.62 o
   2  -6   1        0.03        0.27      0.21 o
   3  -6   1        0.27       -0.11      0.19 o
   4  -6   1        1.83        1.85      1.29 o
   5  -6   1        4.07        5.67      2.59 o
   6  -6   1       10.84       13.30      3.88 o
   7  -6   1        7.97        9.54      3.64 o
  -8  -5   1        1.84        1.71      0.97 o
  -7  -5   1       32.20       29.14      3.99 o
  -6  -5   1       25.17       25.97      3.44 o
  -5  -5   1        7.73        8.78      2.77 o
  -4  -5   1      123.49      132.78     14.85 o
  -3  -5   1        0.68        0.16      0.29 o
  -2  -5   1      150.03      158.16      8.28 o
  -1  -5   1        0.11        0.50      0.37 o
   0  -5   1       95.63      126.49      9.28 o
   1  -5   1        1.55        1.04      0.33 o
   2  -5   1      263.86      316.85     16.22 o
   3  -5   1       36.21       37.14      5.96 o
   4  -5   1       53.64       49.61      8.09 o
   5  -5   1        0.05       -0.20      0.50 o
   6  -5   1       25.97       37.92      6.30 o
   7  -5   1       11.17       13.77      3.83 o
   8  -5   1        1.51        0.62      0.87 o
  -8  -4   1        7.52        5.32      2.32 o
  -7  -4   1       11.97       13.27      3.42 o
  -6  -4   1        7.00       10.90      2.77 o
  -5  -4   1       59.97       52.56      4.40 o
  -4  -4   1        0.29        0.16      0.57 o
  -3  -4   1      232.24      190.41     23.32 o
  -2  -4   1      367.46      415.82      9.65 o
  -1  -4   1       68.77       65.03      3.36 o
   0  -4   1      491.85      577.56     19.62 o
   1  -4   1      487.98      451.87     17.31 o
   2  -4   1      388.75      455.74     18.33 o
   3  -4   1       52.60       59.07      6.66 o
   4  -4   1        6.50        7.71      1.29 o
   5  -4   1        0.79        0.86      0.42 o
   6  -4   1        0.22       -0.34      0.99 o
   7  -4   1        0.88       -0.10      0.56 o
   8  -4   1        1.74        2.81      1.92 o
  -9  -3   1        0.10        0.31      0.75 o
  -8  -3   1       25.26       27.87      3.82 o
  -7  -3   1       17.91       17.03      3.61 o
  -6  -3   1       80.65       77.54     10.55 o
  -5  -3   1       14.40       14.10      2.13 o
  -4  -3   1       31.74       37.88      4.40 o
  -3  -3   1        2.09        2.79      0.88 o
  -2  -3   1      228.65      298.11      7.91 o
  -1  -3   1        0.68        0.35      0.21 o
   0  -3   1        3.89        4.09      1.26 o
   1  -3   1       38.38       39.37      4.17 o
   2  -3   1       12.55        9.15      2.30 o
   3  -3   1      172.80      190.16      6.64 o
   4  -3   1        0.04       -0.11      0.27 o
   5  -3   1       17.02       18.44      3.57 o
   6  -3   1       25.53       29.90      4.93 o
   7  -3   1        4.84        7.62      2.68 o
   8  -3   1        0.69        0.11      0.86 o
   9  -3   1        1.55        1.69      0.13 o
  -9  -2   1       34.88       50.18      7.97 o
  -8  -2   1        0.81        1.00      0.78 o
  -7  -2   1       36.48       46.62      6.52 o
  -6  -2   1      142.51      167.76     11.64 o
  -5  -2   1       40.04       41.55      5.36 o
  -4  -2   1      418.08      512.25     18.62 o
  -3  -2   1     1144.44     1188.04     29.54 o
  -2  -2   1        2.63        2.71      0.78 o
  -1  -2   1      902.63      852.51     10.37 o
   0  -2   1     5505.69     4697.66     59.74 o
   1  -2   1     6998.56     7176.23    171.09 o
   2  -2   1       12.82        9.88      2.03 o
   3  -2   1       91.87       79.20      6.91 o
   4  -2   1      145.57      160.01      9.33 o
   5  -2   1      219.09      153.23     50.96 o
   6  -2   1       97.65      106.31      8.98 o
   7  -2   1       46.34       50.95      6.81 o
   8  -2   1       32.96       43.79      7.00 o
   9  -2   1        0.02        0.24      0.82 o
  -9  -1   1        7.32        9.27      3.40 o
  -8  -1   1       44.67       48.41      7.02 o
  -7  -1   1       30.14       31.56      5.27 o
  -6  -1   1       46.62       51.99      6.17 o
  -5  -1   1        0.57        0.06      0.59 o
  -4  -1   1      265.92      139.02    101.15 o
  -3  -1   1       24.32       33.66      3.76 o
  -2  -1   1     1045.10     1077.57     17.50 o
  -1  -1   1      134.57      122.67      3.71 o
   0  -1   1        0.15        0.08      0.14 o
   1  -1   1      751.88      814.93     12.93 o
   2  -1   1      334.38      354.76      7.78 o
   3  -1   1      267.99      257.52     19.89 o
   4  -1   1     1691.65     1509.34     84.25 o
   5  -1   1       13.02        3.62      3.80 o
   6  -1   1      110.07      116.98      9.27 o
   7  -1   1       35.80       33.31      5.63 o
   8  -1   1        2.39        3.81      2.00 o
   9  -1   1        1.93        1.08      0.84 o
  -9   0   1        5.33        9.07      3.10 o
  -8   0   1        0.36        1.14      0.92 o
  -7   0   1        6.98        8.41      2.63 o
  -6   0   1        1.96        0.16      0.88 o
  -5   0   1       51.08       45.22      5.24 o
  -4   0   1      318.04      318.60     13.40 o
  -3   0   1       27.08       23.68      3.12 o
  -2   0   1      907.73      892.35     14.88 o
  -1   0   1     3369.64     3108.17     38.24 o
   2   0   1     3336.28     2938.78     26.32 o
   3   0   1        6.14        5.77      1.15 o
   4   0   1      692.24      734.56     20.93 o
   5   0   1      154.98      162.42      9.77 o
   6   0   1      146.20      157.50     10.62 o
   7   0   1        0.63        1.68      1.46 o
   8   0   1        4.85        7.23      2.61 o
   9   0   1        0.00        0.89      1.17 o
  -9   1   1        0.88        0.23      0.24 o
  -8   1   1        1.30        1.70      1.07 o
  -7   1   1       10.06        9.16      2.84 o
  -6   1   1       19.04       22.38      4.35 o
  -5   1   1      832.65      897.17     28.18 o
  -4   1   1       36.42       30.28      4.00 o
  -3   1   1     2216.28     1629.98    282.58 o
  -2   1   1     7595.53     6650.54     81.37 o
  -1   1   1     2091.24     2148.34     94.42 o
   1   1   1        6.16        5.82      1.14 o
   2   1   1     1184.27     1159.48     14.86 o
   3   1   1      677.00      648.17     11.93 o
   4   1   1      394.53      287.70     75.94 o
   5   1   1      106.09       89.10      6.92 o
   6   1   1        9.38       11.70      2.75 o
   7   1   1       42.08       48.60      6.13 o
   8   1   1        3.62        3.26      1.42 o
   9   1   1       27.40       34.11      6.11 o
  -9   2   1       22.78       29.72      6.15 o
  -8   2   1        2.45        3.18      2.12 o
  -7   2   1      157.64      189.65     14.08 o
  -6   2   1      592.34      650.39     25.27 o
  -5   2   1      275.04      158.16     25.43 o
  -4   2   1     2209.09     1913.30    293.06 o
  -3   2   1       46.12       38.23      4.08 o
  -2   2   1      416.32      426.77     13.58 o
  -1   2   1        1.77        1.69      0.37 o
   0   2   1       89.88       90.82      4.00 o
   1   2   1      184.20      192.49      4.59 o
   2   2   1       24.70       28.99      2.13 o
   3   2   1      132.64      134.89      4.06 o
   4   2   1       95.56      108.28      4.95 o
   5   2   1        0.20        0.64      0.48 o
   6   2   1       64.45       33.96     31.12 o
   7   2   1       47.31       49.12      6.24 o
   8   2   1       22.93       36.16      5.88 o
   9   2   1        0.69       -0.01      0.75 o
  -9   3   1       16.41       23.15      5.88 o
  -8   3   1      107.42      111.80     11.83 o
  -7   3   1       22.27       23.90      5.10 o
  -6   3   1       43.96       42.32      5.86 o
  -5   3   1        0.15        0.32      0.46 o
  -4   3   1       41.47       37.02      4.73 o
  -3   3   1       15.31       11.47      4.80 o
  -2   3   1      234.00      249.39     10.52 o
  -1   3   1      313.39      277.86      8.57 o
   0   3   1      264.84      250.03      8.53 o
   1   3   1      681.87      654.58     12.01 o
   2   3   1      430.25      424.13      9.23 o
   3   3   1      167.95      168.86      8.67 o
   4   3   1       27.40       39.07      3.09 o
   5   3   1        3.85        2.56      0.68 o
   6   3   1        6.69        6.70      1.41 o
   7   3   1       36.90       37.45      4.07 o
   8   3   1       13.49       14.43      3.04 o
   9   3   1       24.08       23.84      3.73 o
  -8   4   1        0.50        1.28      1.54 o
  -7   4   1       55.95       57.57      7.68 o
  -6   4   1      107.92      136.83     11.41 o
  -5   4   1        1.81        3.12      1.36 o
  -4   4   1       67.58       79.88      7.52 o
  -3   4   1       54.90       60.79      5.97 o
  -2   4   1      754.49      669.96     68.28 o
  -1   4   1      101.23       88.00     10.32 o
   0   4   1      243.53      220.33      5.42 o
   1   4   1      312.36      286.81     41.10 o
   2   4   1      211.80      245.23     10.94 o
   3   4   1      353.07      388.91     13.28 o
   4   4   1       18.74       13.93      2.05 o
   5   4   1        0.80        1.08      0.83 o
   6   4   1       61.62       48.77      4.73 o
   7   4   1        0.01       -1.15      1.01 o
   8   4   1        9.86        9.57      3.63 o
   9   4   1        3.88        1.82      3.44 o
  -8   5   1        6.62        6.21      1.69 o
  -7   5   1        1.17        2.84      1.93 o
  -6   5   1        6.40        8.78      3.17 o
  -5   5   1       13.53       12.85      3.29 o
  -4   5   1       50.18       29.60      3.07 o
  -3   5   1      103.12      104.51     18.46 o
  -2   5   1       47.74       48.97      8.98 o
  -1   5   1      183.96      150.77     30.87 o
   0   5   1      849.72      887.25     26.22 o
   1   5   1      285.32      214.65     35.90 o
   2   5   1       38.88       46.31      5.07 o
   3   5   1        0.57        0.43      0.36 o
   4   5   1       49.83       46.22      3.97 o
   5   5   1       47.75       49.74      4.35 o
   6   5   1        8.67        7.98      1.81 o
   7   5   1        5.37        5.23      1.69 o
   8   5   1       13.73        9.93      3.52 o
  -7   6   1        0.30        1.73      0.70 o
  -6   6   1        0.30        1.69      1.11 o
  -5   6   1       13.59       13.03      2.19 o
  -4   6   1        7.24        7.17      1.59 o
  -3   6   1       11.93       12.67      3.53 o
  -2   6   1       77.78       69.72     10.77 o
  -1   6   1        7.90       10.21      2.81 o
   0   6   1        0.86        1.37      1.36 o
   1   6   1        9.71        7.60      1.75 o
   2   6   1       20.53       20.40      3.78 o
   3   6   1       37.25       42.56      5.52 o
   4   6   1        6.71        6.23      1.55 o
   5   6   1        0.12        0.59      0.36 o
   6   6   1        0.78        0.63      0.47 o
   7   6   1       30.04       34.92      4.94 o
   8   6   1        2.46        3.48      1.37 o
  -6   7   1        1.85        2.51      1.21 o
  -5   7   1        0.02        1.45      0.76 o
  -4   7   1        1.62        1.28      0.96 o
  -3   7   1        2.82        0.68      0.72 o
  -2   7   1       33.26       44.84      6.97 o
  -1   7   1        0.25        0.31      0.86 o
   0   7   1      105.80      115.49      9.95 o
   1   7   1        0.58        0.18      0.34 o
   2   7   1       42.95       44.76      5.84 o
   3   7   1        0.90        0.68      0.82 o
   4   7   1       97.33      119.67     10.65 o
   5   7   1       45.63       39.93      4.33 o
   6   7   1       24.97       25.45      3.59 o
   7   7   1        2.73        1.44      0.91 o
  -5   8   1        0.25        0.82      1.12 o
  -4   8   1        0.00        0.32      0.65 o
  -3   8   1        1.04        0.08      0.48 o
  -2   8   1        0.41        0.92      1.19 o
  -1   8   1        2.95        4.33      2.26 o
   0   8   1        8.41        5.71      2.34 o
   1   8   1       42.74       37.09      5.93 o
   2   8   1        0.01        0.90      1.31 o
   3   8   1        2.89        0.82      1.01 o
   4   8   1       52.25       56.11      7.62 o
   5   8   1        7.05        3.91      1.75 o
   6   8   1        0.23        0.67      0.42 o
  -4   9   1        4.88        7.51      3.28 o
  -3   9   1        4.70        3.89      2.33 o
  -2   9   1        1.41        1.36      1.90 o
  -1   9   1       47.69       49.43      7.84 o
   0   9   1        0.14        0.97      1.44 o
   1   9   1       31.95       29.40      5.76 o
   2   9   1        1.16       -1.49      1.22 o
   3   9   1       16.24       24.55      5.36 o
   4   9   1        9.18        7.77      2.92 o
   5   9   1        5.92        8.50      3.29 o
  -2  10   1        2.09        1.83      1.69 o
  -1  10   1        5.66        2.92      2.04 o
   0  10   1        0.46        2.61      1.76 o
   1  10   1        0.58        1.21      1.31 o
   2  10   1        0.55       -0.42      1.21 o
   3  10   1       17.64       20.37      5.10 o
   0 -10   2        2.76       -0.07      0.79 o
  -4  -9   2        4.10        3.75      2.46 o
  -3  -9   2        9.25       12.67      4.14 o
  -2  -9   2        2.21        1.67      1.32 o
  -1  -9   2        0.68        0.80      1.27 o
   0  -9   2        0.01        0.45      0.84 o
   1  -9   2        6.66        7.96      3.31 o
   2  -9   2        2.84        2.36      2.19 o
   3  -9   2        0.21        2.71      2.49 o
  -5  -8   2        0.14       -0.12      1.23 o
  -4  -8   2        5.82        5.51      2.84 o
  -3  -8   2        5.27        3.95      2.44 o
  -2  -8   2        4.79        4.08      2.57 o
  -1  -8   2        2.27        2.40      1.68 o
   0  -8   2        5.78        9.00      3.22 o
   1  -8   2        0.01        0.25      0.45 o
   2  -8   2        6.96        9.80      3.64 o
   3  -8   2        1.32        0.85      0.61 o
   4  -8   2        8.79       10.02      4.31 o
   5  -8   2        0.09       -0.81      1.05 o
  -6  -7   2        2.74        3.18      2.35 o
  -5  -7   2        5.97        8.05      3.36 o
  -4  -7   2        8.21        6.53      2.92 o
  -3  -7   2       28.93       38.39      6.56 o
  -2  -7   2       26.22       24.42      5.14 o
  -1  -7   2        4.25        5.51      2.41 o
   0  -7   2        9.35        9.97      3.32 o
   1  -7   2        0.06        0.90      1.20 o
   2  -7   2        4.26        3.95      2.35 o
   3  -7   2       18.45       13.76      4.73 o
   4  -7   2       14.95       15.68      4.52 o
   5  -7   2        4.87        7.92      3.18 o
   6  -7   2        0.18       -0.24      1.46 o
  -7  -6   2        0.08       -0.32      0.66 o
  -6  -6   2        4.66        2.35      1.85 o
  -5  -6   2        0.30        0.35      0.40 o
  -4  -6   2        0.66       -0.11      0.43 o
  -3  -6   2       31.72       39.57      6.38 o
  -2  -6   2       25.77       31.46      5.39 o
  -1  -6   2        2.46        2.14      1.54 o
   0  -6   2       26.39       28.30      5.00 o
   1  -6   2        0.09       -0.68      0.92 o
   2  -6   2       66.66       51.60     11.58 o
   3  -6   2        0.70       -1.19      1.09 o
   4  -6   2        4.41        3.86      1.97 o
   5  -6   2        3.42        1.86      1.32 o
   6  -6   2        0.12        2.01      1.64 o
   7  -6   2        0.38        1.19      1.18 o
  -8  -5   2       17.22       19.15      5.63 o
  -7  -5   2       14.88       12.65      2.59 o
  -6  -5   2       51.88       47.61      7.28 o
  -5  -5   2      114.68      117.68     17.82 o
  -4  -5   2        1.04        0.26      0.30 o
  -3  -5   2       66.85       51.97      2.68 o
  -2  -5   2       32.34       32.85      5.17 o
  -1  -5   2        7.09        4.58      0.91 o
   0  -5   2        1.57        1.78      0.77 o
   1  -5   2       35.66       24.86      7.96 o
   2  -5   2        0.13        0.81      0.97 o
   3  -5   2        0.83        0.09      0.56 o
   4  -5   2        0.72        0.00      0.64 o
   5  -5   2        0.66        0.66      0.68 o
   6  -5   2        3.60        5.69      2.36 o
   7  -5   2       12.02       12.35      3.80 o
   8  -5   2        0.43        0.36      1.18 o
  -8  -4   2       20.83       18.70      4.44 o
  -7  -4   2        2.82        2.70      1.61 o
  -6  -4   2        0.45        0.83      0.93 o
  -5  -4   2        8.31        8.09      2.30 o
  -4  -4   2        4.04        3.94      1.33 o
  -3  -4   2      240.53      194.37      5.63 o
  -2  -4   2      330.81      257.33     59.82 o
  -1  -4   2       21.72       24.89      1.84 o
   0  -4   2        0.23        0.55      0.39 o
   1  -4   2     1196.06     1291.14     34.50 o
   2  -4   2      364.87      383.90     16.90 o
   3  -4   2       62.32       66.02      7.14 o
   4  -4   2       16.16       13.73      2.72 o
   5  -4   2       25.59       29.93      3.05 o
   6  -4   2       30.37       36.19      5.78 o
   7  -4   2        6.09       11.43      3.56 o
   8  -4   2       11.80       18.46      4.56 o
  -9  -3   2        0.00        0.07      0.77 o
  -8  -3   2       25.92       34.67      6.33 o
  -7  -3   2        1.57        4.21      2.00 o
  -6  -3   2       59.57       64.45      7.43 o
  -5  -3   2       62.37       63.20      6.79 o
  -4  -3   2       36.71       31.47      3.82 o
  -3  -3   2      226.70      216.84     33.23 o
  -2  -3   2       45.89       46.75      3.04 o
  -1  -3   2      288.07      298.09     12.96 o
   0  -3   2        0.04        0.22      0.55 o
   1  -3   2      284.22      272.08     12.05 o
   2  -3   2      276.93      287.04     13.36 o
   3  -3   2        3.34        2.73      1.23 o
   4  -3   2        8.04        9.61      1.52 o
   5  -3   2       38.82       44.07      3.51 o
   6  -3   2       16.08       14.93      3.45 o
   7  -3   2        0.84        0.14      0.66 o
   8  -3   2        0.04       -0.01      0.88 o
   9  -3   2        0.34       -2.42      2.25 o
  -9  -2   2        2.28        3.67      2.40 o
  -8  -2   2        3.45        5.31      2.39 o
  -7  -2   2        1.70        2.70      1.83 o
  -6  -2   2       21.88       26.37      4.81 o
  -5  -2   2       39.01       21.16     12.13 o
  -4  -2   2        8.69        8.34      2.47 o
  -3  -2   2      590.57      617.77     19.77 o
  -2  -2   2        1.02        0.85      0.45 o
  -1  -2   2      432.10      301.47     14.14 o
   0  -2   2     1407.84     1468.13     22.93 o
   1  -2   2     2553.12     2515.92     81.22 o
   2  -2   2        6.51        5.30      1.49 o
   3  -2   2      266.03      271.42      6.56 o
   4  -2   2      201.68      197.36     14.47 o
   5  -2   2      568.36      474.02    119.26 o
   6  -2   2        1.42        0.58      0.36 o
   7  -2   2       39.39       41.55      5.75 o
   8  -2   2        2.62        0.15      0.75 o
   9  -2   2        0.17        0.03      0.19 o
  -9  -1   2        2.36        2.54      2.18 o
  -8  -1   2        0.01       -0.54      0.69 o
  -7  -1   2        1.84        1.59      1.24 o
  -6  -1   2       12.73        8.79      2.68 o
  -5  -1   2        0.22        0.27      0.22 o
  -4  -1   2      433.84      355.46     58.83 o
  -3  -1   2       65.18       67.14      4.04 o
  -2  -1   2       23.10       21.68      2.81 o
  -1  -1   2        4.30        3.87      0.44 o
   0  -1   2     1323.01     1296.44     41.14 o
   1  -1   2     3537.88     3276.23     42.28 o
   2  -1   2      214.05      206.82      4.85 o
   3  -1   2      386.72      370.06      8.18 o
   4  -1   2      104.49       91.29      8.49 o
   5  -1   2       35.06       27.76      7.56 o
   6  -1   2        0.96        0.41      0.10 o
   7  -1   2        4.01        5.87      2.15 o
   8  -1   2       20.43       28.08      5.33 o
   9  -1   2        4.28        4.92      2.43 o
  -9   0   2        4.30        7.54      3.10 o
  -8   0   2        0.34        0.13      0.83 o
  -7   0   2       33.90       38.70      5.93 o
  -6   0   2       24.89       21.46      3.96 o
  -5   0   2      174.86      188.29     11.23 o
  -4   0   2      132.86       96.52     19.24 o
  -3   0   2      188.82      180.88      6.76 o
  -2   0   2        0.77        2.63      0.38 o
  -1   0   2        5.10        5.33      0.39 o
   0   0   2     1334.13     1399.22     13.37 o
   1   0   2     1066.01     1115.00      7.88 o
   2   0   2     1765.38     1726.82     14.81 o
   3   0   2      259.81      237.79      5.58 o
   4   0   2      302.76      283.76      6.68 o
   5   0   2      182.84      143.53     36.46 o
   6   0   2        0.12        0.18      0.33 o
   7   0   2       76.33       87.01      8.31 o
   8   0   2        0.42        0.03      0.75 o
   9   0   2        1.67        2.48      1.41 o
  -9   1   2        0.00       -0.02      1.15 o
  -8   1   2       19.60       20.82      4.87 o
  -7   1   2        1.00       -1.42      1.67 o
  -6   1   2        0.01        0.29      0.70 o
  -5   1   2        8.58        9.02      2.53 o
  -4   1   2        0.31        0.09      0.24 o
  -3   1   2       96.82       93.21     13.48 o
  -2   1   2      908.20      894.40     13.19 o
  -1   1   2       12.75       19.29      0.94 o
   0   1   2     7382.11     7138.49     58.08 o
   1   1   2       80.22       86.00      1.88 o
   2   1   2       25.14       23.95      0.89 o
   3   1   2      226.45      214.26      4.72 o
   4   1   2       82.23       91.31      5.79 o
   5   1   2        3.90        2.97      0.64 o
   6   1   2       24.01       25.73      3.92 o
   7   1   2       62.24       66.76      7.15 o
   8   1   2        2.14        0.72      0.74 o
   9   1   2       35.21       46.03      7.08 o
  -9   2   2        1.28        0.47      0.65 o
  -8   2   2       33.20       43.21      7.08 o
  -7   2   2       38.83       42.50      6.70 o
  -6   2   2      155.75      194.91     13.35 o
  -5   2   2        2.09        0.94      0.59 o
  -4   2   2      159.87      119.36     18.23 o
  -3   2   2        2.71        3.36      0.78 o
  -2   2   2       77.57       64.13      2.45 o
  -1   2   2      267.77      280.83      9.22 o
   0   2   2     2632.76     2515.11     33.81 o
   1   2   2      444.76      482.12      6.72 o
   2   2   2      412.39      433.52      7.42 o
   3   2   2      143.52      161.99      3.65 o
   4   2   2      399.84      445.96     13.43 o
   5   2   2      311.71      296.68      9.27 o
   6   2   2       93.16       89.28      5.46 o
   7   2   2       58.60       56.71      4.77 o
   8   2   2        0.58        0.35      0.85 o
   9   2   2        1.46        2.20      1.10 o
  -8   3   2        0.08       -0.11      0.62 o
  -7   3   2        7.58        8.23      2.90 o
  -6   3   2       76.56       82.94      8.54 o
  -5   3   2        5.81        4.59      2.36 o
  -4   3   2       35.99       28.31      5.76 o
  -3   3   2        0.26       -0.02      0.23 o
  -2   3   2      440.03      405.17     20.92 o
  -1   3   2        6.46        6.23      0.71 o
   0   3   2       44.83       42.59      4.10 o
   1   3   2       48.05       46.34      2.09 o
   2   3   2      400.92      403.56     16.17 o
   3   3   2        0.08        0.13      0.13 o
   4   3   2        0.90        1.18      0.56 o
   5   3   2      138.07      152.71      6.69 o
   6   3   2        3.62        4.06      0.84 o
   7   3   2       28.62       30.91      6.57 o
   8   3   2        0.80        0.61      1.10 o
   9   3   2       13.50       17.09      3.07 o
  -8   4   2       13.50       16.73      3.76 o
  -7   4   2        9.64        8.62      1.88 o
  -6   4   2       29.99       38.06      7.54 o
  -5   4   2        0.23        0.31      0.35 o
  -4   4   2        1.35        0.78      0.48 o
  -3   4   2      285.64      296.79     33.34 o
  -2   4   2      299.80      293.02     20.89 o
  -1   4   2       84.14       73.97      3.62 o
   0   4   2       70.59       60.17      4.15 o
   1   4   2        0.64        0.31      0.21 o
   2   4   2      433.46      390.88     29.99 o
   3   4   2        4.48        5.28      1.16 o
   4   4   2      454.96      451.86     13.45 o
   5   4   2       17.36       17.36      2.17 o
   6   4   2       10.40        7.35      1.45 o
   7   4   2        0.00        0.58      1.04 o
   8   4   2       27.19       34.50      4.09 o
   9   4   2        5.48        6.77      2.05 o
  -8   5   2        0.15        0.65      0.69 o
  -7   5   2        3.48        6.00      1.67 o
  -6   5   2        1.85        2.59      0.99 o
  -5   5   2       34.75       31.32      2.95 o
  -4   5   2        0.23        0.56      1.06 o
  -3   5   2       27.27       23.90      2.58 o
  -2   5   2        7.35        3.16      0.97 o
  -1   5   2        1.28        0.09      0.67 o
   0   5   2       42.89       39.62      2.56 o
   1   5   2       68.57       58.03      5.21 o
   2   5   2        1.78        2.26      1.08 o
   3   5   2       72.04       81.48      4.83 o
   4   5   2      106.70       98.42      5.76 o
   5   5   2      142.21      137.44      7.16 o
   6   5   2        0.12       -0.62      0.52 o
   7   5   2       17.41       17.89      3.02 o
   8   5   2        0.55        1.51      1.44 o
   9   5   2       11.84       18.95      4.98 o
  -7   6   2        2.44        2.57      1.14 o
  -6   6   2       13.66       13.57      2.56 o
  -5   6   2        8.40       11.18      2.08 o
  -4   6   2        5.23        5.04      1.31 o
  -3   6   2       83.10       88.87     16.37 o
  -2   6   2        7.33        7.43      1.54 o
  -1   6   2       26.50       27.39      4.84 o
   0   6   2       75.31       71.45      6.85 o
   1   6   2       56.46       54.85      5.67 o
   2   6   2       14.25       13.41      2.74 o
   3   6   2        0.06        0.31      0.39 o
   4   6   2       89.48      104.07      6.21 o
   5   6   2       39.52       39.61      4.07 o
   6   6   2        1.12        1.27      0.76 o
   7   6   2        6.85        5.87      1.88 o
   8   6   2       11.07       12.94      2.75 o
  -6   7   2        2.21        3.23      1.23 o
  -5   7   2       11.68       12.23      2.35 o
  -4   7   2        9.15       10.71      2.05 o
  -3   7   2        7.26        4.55      1.77 o
  -2   7   2        0.01        0.37      0.42 o
  -1   7   2       13.22       12.75      3.40 o
   0   7   2       24.69       25.37      4.56 o
   1   7   2        9.32        9.23      2.53 o
   2   7   2       29.94       31.75      4.82 o
   3   7   2        3.10        2.05      1.29 o
   4   7   2       70.57       79.71      8.03 o
   5   7   2        1.71        0.98      1.13 o
   6   7   2       50.49       59.94      8.09 o
   7   7   2        0.39        0.46      0.51 o
  -5   8   2        0.26        0.43      1.00 o
  -4   8   2        1.86        2.84      2.00 o
  -3   8   2       15.62       22.24      4.68 o
  -2   8   2        1.87        0.25      0.44 o
  -1   8   2       14.58       17.12      4.20 o
   0   8   2       37.47       37.62      5.84 o
   1   8   2        0.62        1.51      1.23 o
   2   8   2       26.36       25.58      4.60 o
   3   8   2       67.69       79.98      8.42 o
   4   8   2      115.69      137.00     11.39 o
   5   8   2        0.04       -0.10      0.26 o
   6   8   2        0.34       -0.43      1.14 o
   7   8   2        5.97        6.66      1.92 o
  -4   9   2        1.08        2.78      1.86 o
  -3   9   2        0.26        0.90      1.32 o
  -2   9   2        0.37        1.09      1.26 o
  -1   9   2        7.38        4.61      2.34 o
   0   9   2        8.77        8.16      2.95 o
   1   9   2        4.41        2.87      1.63 o
   2   9   2        0.03       -0.21      0.53 o
   3   9   2        0.95        5.25      2.31 o
   4   9   2        0.50        1.16      1.10 o
   5   9   2        8.30        7.08      2.83 o
   6   9   2        0.57       -2.58      1.72 o
  -2  10   2        0.69        2.41      1.95 o
  -1  10   2        2.20       -0.64      1.33 o
   0  10   2        0.35       -0.11      0.48 o
   1  10   2        3.43        3.84      2.03 o
   2  10   2        3.60        4.31      2.14 o
   3  10   2       14.80       14.61      4.16 o
   4  10   2        0.48        0.06      0.89 o
  -3  -9   3        0.14        3.39      2.42 o
  -2  -9   3        1.73        5.57      2.98 o
  -1  -9   3        0.01       -2.26      1.77 o
   0  -9   3        2.63        0.05      1.50 o
   1  -9   3        3.06        2.39      1.81 o
   2  -9   3        0.38        2.49      2.13 o
   3  -9   3        4.21        5.20      3.31 o
  -5  -8   3        0.00       -2.10      1.78 o
  -4  -8   3        5.72        8.58      3.65 o
  -3  -8   3        4.63        5.55      2.77 o
  -2  -8   3       15.08       16.10      4.52 o
  -1  -8   3       18.25       18.57      4.87 o
   0  -8   3        2.12        2.06      1.43 o
   1  -8   3       17.40       15.00      4.59 o
   2  -8   3        0.02        1.09      1.54 o
   3  -8   3        0.01        0.22      0.96 o
   4  -8   3        1.92        2.43      2.71 o
   5  -8   3       12.46       11.78      3.77 o
  -6  -7   3        6.57        6.17      3.26 o
  -5  -7   3       14.76       21.64      5.38 o
  -4  -7   3       21.52       23.71      5.60 o
  -3  -7   3        0.13        1.35      1.44 o
  -2  -7   3       10.20       15.61      4.23 o
  -1  -7   3        0.97        0.02      1.30 o
   0  -7   3        1.60        3.71      1.89 o
   1  -7   3       61.31       77.74      9.71 o
   2  -7   3        8.37        7.53      3.25 o
   3  -7   3       38.32       40.32      7.22 o
   4  -7   3       18.24       10.16      3.78 o
   5  -7   3        0.42       -0.53      0.82 o
   6  -7   3       11.71       16.04      4.71 o
  -7  -6   3       13.08       18.42      5.43 o
  -6  -6   3        0.12       -0.12      0.70 o
  -5  -6   3        0.93        1.52      1.70 o
  -4  -6   3        7.61        7.57      2.81 o
  -3  -6   3        8.89       14.88      4.10 o
  -2  -6   3      156.45      184.87     14.11 o
  -1  -6   3      307.34      330.67     18.36 o
   0  -6   3       92.49      141.28     11.94 o
   1  -6   3        3.70        4.12      1.76 o
   2  -6   3      274.64      323.44     18.68 o
   3  -6   3        3.57       32.81      6.50 o
   4  -6   3       14.43       18.86      5.12 o
   5  -6   3        0.95        1.08      0.73 o
   6  -6   3        4.57        3.53      1.92 o
   7  -6   3        0.59       -0.87      1.08 o
  -7  -5   3        5.08        5.00      2.60 o
  -6  -5   3        1.01        0.56      0.15 o
  -5  -5   3        0.45        0.15      0.72 o
  -4  -5   3       32.26       22.65      2.08 o
  -3  -5   3        7.97        5.66      1.06 o
  -2  -5   3       63.95       70.45      8.03 o
  -1  -5   3       11.81        8.79      2.72 o
   0  -5   3        9.26        5.91      3.13 o
   1  -5   3       31.43       40.51      5.64 o
   2  -5   3       40.94       36.21      5.76 o
   3  -5   3       22.62       17.99      4.31 o
   4  -5   3        0.62       -0.22      0.53 o
   5  -5   3        0.74        1.47      1.15 o
   6  -5   3        4.99        6.20      2.40 o
   7  -5   3        1.16       -0.19      1.07 o
   8  -5   3        0.03        1.69      0.95 o
  -8  -4   3       10.32        8.43      2.38 o
  -7  -4   3        5.42        5.77      1.37 o
  -6  -4   3       16.82       12.01      2.12 o
  -5  -4   3        3.36        2.45      0.65 o
  -4  -4   3      100.13       73.87      3.96 o
  -3  -4   3        9.07        9.22      1.59 o
  -2  -4   3      421.55      450.25     19.47 o
  -1  -4   3       11.87       10.91      2.87 o
   0  -4   3       24.84       14.30      1.62 o
   1  -4   3      545.81      548.92     20.84 o
   2  -4   3      311.78      296.08     15.06 o
   3  -4   3        2.36        5.20      2.14 o
   4  -4   3        8.09        6.05      1.45 o
   5  -4   3      107.48      109.80      7.92 o
   6  -4   3       28.48       35.91      3.62 o
   7  -4   3       15.27       12.38      3.54 o
   8  -4   3        1.18        0.37      0.44 o
  -8  -3   3        0.01        2.31      1.79 o
  -7  -3   3        5.37        7.48      2.59 o
  -6  -3   3        4.85       14.30      3.73 o
  -5  -3   3       21.48       21.66      4.16 o
  -4  -3   3        4.71        2.91      1.09 o
  -3  -3   3      300.74      246.53     11.52 o
  -2  -3   3       10.42       11.24      0.98 o
  -1  -3   3       50.82       55.46      5.63 o
   0  -3   3       28.49       28.96      3.87 o
   1  -3   3      818.93      831.57     24.78 o
   2  -3   3      280.82      270.65     13.01 o
   3  -3   3      234.71      246.98     13.35 o
   4  -3   3       19.42       18.94      2.27 o
   5  -3   3      171.62      185.96      7.80 o
   6  -3   3       13.34       17.86      3.87 o
   7  -3   3        6.41        6.15      2.39 o
   8  -3   3       12.54       14.30      3.87 o
   9  -3   3        3.42        5.59      2.65 o
  -8  -2   3        6.89        7.98      3.12 o
  -7  -2   3       13.61       14.22      3.71 o
  -6  -2   3       40.96       44.97      6.45 o
  -5  -2   3       74.93       79.90      7.88 o
  -4  -2   3       80.93       74.01     13.99 o
  -3  -2   3      204.96      186.86     10.35 o
  -2  -2   3      187.27      181.85     17.90 o
  -1  -2   3        6.17        8.93      1.00 o
   0  -2   3       22.87       22.95      3.19 o
   1  -2   3      159.42      147.87      8.22 o
   2  -2   3      253.19      258.54     11.49 o
   3  -2   3       20.55       16.57      2.04 o
   4  -2   3       44.46       41.80      3.23 o
   5  -2   3       16.70       22.63      3.70 o
   6  -2   3       12.28       15.14      3.35 o
   7  -2   3        0.47        1.29      0.81 o
   8  -2   3        0.78        0.69      0.29 o
   9  -2   3        1.25       -0.45      1.70 o
  -9  -1   3        5.50        7.78      2.11 o
  -8  -1   3        2.86        2.97      1.93 o
  -7  -1   3       23.62       29.45      5.43 o
  -6  -1   3       12.84        9.88      3.09 o
  -5  -1   3        2.65        2.94      1.63 o
  -4  -1   3       64.98       57.17      7.34 o
  -3  -1   3        0.48        0.27      0.27 o
  -2  -1   3       60.04       56.63      2.99 o
  -1  -1   3       10.85       12.21      0.90 o
   0  -1   3      941.94      921.64     12.20 o
   1  -1   3     1331.72     1360.38     14.15 o
   2  -1   3        1.22        0.90      0.26 o
   3  -1   3      155.01      160.96      4.52 o
   4  -1   3      514.88      525.45      9.74 o
   5  -1   3        5.06        4.06      1.97 o
   6  -1   3       45.88       46.75      5.38 o
   7  -1   3        0.56        1.25      1.13 o
   8  -1   3        3.62        5.15      2.25 o
   9  -1   3        1.30        1.97      1.30 o
  -9   0   3        7.38       11.56      2.53 o
  -8   0   3        7.57        7.67      3.08 o
  -7   0   3       24.81       25.29      5.10 o
  -6   0   3       11.30        9.15      2.84 o
  -5   0   3      333.20      265.60     54.64 o
  -4   0   3      163.69      145.46     10.45 o
  -3   0   3      197.08      180.66      5.60 o
  -2   0   3      140.75      136.79      4.95 o
  -1   0   3     1489.96     1501.93     17.65 o
   0   0   3        0.74        1.40      0.27 o
   1   0   3     4090.00     4159.50     32.55 o
   2   0   3      619.34      647.17      6.31 o
   3   0   3      373.76      356.42      5.46 o
   4   0   3       11.04        7.00      1.55 o
   5   0   3       52.11       48.30      2.88 o
   6   0   3        5.52       17.36      8.23 o
   7   0   3        0.77        1.79      1.09 o
   8   0   3       15.58       21.87      4.37 o
   9   0   3        3.96        4.18      1.76 o
  -9   1   3        0.11        0.34      0.45 o
  -8   1   3        2.38        0.66      0.94 o
  -7   1   3       12.69        8.49      2.78 o
  -6   1   3       11.39        9.33      2.63 o
  -5   1   3       13.02       15.00      3.01 o
  -4   1   3        5.45        6.29      0.86 o
  -3   1   3      154.21      177.48      3.93 o
  -2   1   3       61.09       48.41      1.87 o
  -1   1   3      536.08      550.79      9.10 o
   0   1   3        2.68        3.38      0.33 o
   1   1   3       10.93       10.67      0.66 o
   2   1   3      929.05     1007.59      8.33 o
   3   1   3      270.06      268.54      4.15 o
   4   1   3      685.52      690.88      8.26 o
   5   1   3      123.55      124.26      3.72 o
   6   1   3       18.65       16.46      3.18 o
   7   1   3       15.40       14.65      3.20 o
   8   1   3        0.90        0.45      0.26 o
   9   1   3        0.61        1.62      1.04 o
  -8   2   3        0.76        1.78      1.07 o
  -7   2   3        0.48        1.11      0.81 o
  -6   2   3       39.29       49.02      6.75 o
  -5   2   3      191.47      115.32     28.79 o
  -4   2   3       30.92       26.52      3.07 o
  -3   2   3       73.44       67.51      2.90 o
  -2   2   3      999.98     1123.99     41.88 o
  -1   2   3     1605.74     1630.18     28.37 o
   0   2   3      117.32      132.75      3.57 o
   1   2   3     1944.39     2038.72     23.59 o
   2   2   3       47.99       44.72      1.58 o
   3   2   3      586.68      575.00      7.93 o
   4   2   3      201.55      206.60      4.51 o
   5   2   3      127.91      120.61      5.63 o
   6   2   3       12.39       12.10      1.40 o
   7   2   3       10.16       10.56      1.96 o
   8   2   3       13.45       14.47      2.68 o
   9   2   3       25.60       32.15      4.22 o
  -8   3   3        0.00       -0.08      0.38 o
  -7   3   3       17.02       16.32      2.71 o
  -6   3   3       68.41       98.23     28.30 o
  -5   3   3       23.66       17.85      3.03 o
  -4   3   3       85.97       74.21      3.97 o
  -3   3   3       63.07       70.43      3.77 o
  -2   3   3        1.98        2.42      0.59 o
  -1   3   3       60.11       63.51      2.30 o
   0   3   3      137.96      159.61      4.79 o
   1   3   3      343.25      363.49     15.45 o
   2   3   3      402.35      449.97     10.66 o
   3   3   3      430.26      421.05      6.85 o
   4   3   3      146.46      166.68      6.38 o
   5   3   3      155.09      137.97      4.97 o
   6   3   3      220.35      253.12     16.97 o
   7   3   3        2.26        2.73      1.15 o
   8   3   3       11.43       10.09      2.16 o
   9   3   3        3.28        6.30      1.86 o
  -8   4   3        4.19        2.40      1.20 o
  -7   4   3       12.32       11.96      2.43 o
  -6   4   3       33.34       36.45      5.36 o
  -5   4   3        0.01        0.56      0.40 o
  -4   4   3       36.05       32.79      2.44 o
  -3   4   3        1.35        2.27      0.64 o
  -2   4   3       67.21       71.78      4.61 o
  -1   4   3      222.19      232.28     10.23 o
   0   4   3       62.28       55.88      4.09 o
   1   4   3      774.89      786.28     14.06 o
   2   4   3      193.19      240.59      7.13 o
   3   4   3       18.69       15.70      1.28 o
   4   4   3        1.34        1.31      0.42 o
   5   4   3       98.51       88.59     11.69 o
   6   4   3        3.78        4.88      2.08 o
   7   4   3        3.00        4.47      2.30 o
   8   4   3       74.07       87.10      7.66 o
   9   4   3        9.39        7.20      1.92 o
  -7   5   3        4.41        4.20      1.43 o
  -6   5   3        9.21        9.79      2.25 o
  -5   5   3        0.32       -0.01      0.26 o
  -4   5   3        1.33        0.89      0.33 o
  -3   5   3        5.57        6.88      1.42 o
  -2   5   3        8.20        6.59      1.29 o
  -1   5   3       26.66       21.36      4.19 o
   0   5   3      236.23      280.23     12.46 o
   1   5   3      297.45      328.09     12.75 o
   2   5   3       81.14       85.95      5.88 o
   3   5   3      317.92      335.98     27.13 o
   4   5   3       27.03       25.61      2.71 o
   5   5   3      375.49      377.43     15.75 o
   6   5   3        4.48        5.28      1.11 o
   7   5   3      221.92      227.41     10.83 o
   8   5   3        5.46        2.85      1.72 o
   9   5   3       31.12       30.48      6.68 o
  -7   6   3        2.08        2.34      1.14 o
  -6   6   3        0.32        1.88      0.81 o
  -5   6   3        0.76        0.59      0.42 o
  -4   6   3        1.00        1.30      0.48 o
  -3   6   3        0.97        0.52      0.38 o
  -2   6   3      114.01      140.51      9.92 o
  -1   6   3       60.28       66.29      7.16 o
   0   6   3       63.68       73.05      6.68 o
   1   6   3      362.01      407.86     16.20 o
   2   6   3       13.86       13.39      2.64 o
   3   6   3      124.36      120.51      8.28 o
   4   6   3      202.32      225.66      9.26 o
   5   6   3      258.73      266.52     12.31 o
   6   6   3        9.83        8.90      1.50 o
   7   6   3        1.95        1.75      0.98 o
   8   6   3       11.85       13.36      2.80 o
  -6   7   3        0.00       -0.41      0.73 o
  -5   7   3        0.00        0.22      0.36 o
  -4   7   3        3.81        3.37      1.10 o
  -3   7   3        5.10        5.36      1.86 o
  -2   7   3       18.85       23.62      4.39 o
  -1   7   3        3.83        3.31      1.83 o
   0   7   3       14.81       21.71      3.98 o
   1   7   3        5.83        5.63      2.01 o
   2   7   3        6.07        7.80      2.20 o
   3   7   3        0.31        0.23      0.84 o
   4   7   3       22.98       28.78      4.45 o
   5   7   3        1.39        0.46      0.72 o
   6   7   3       32.35       32.92      3.21 o
   7   7   3        0.25        0.00      0.89 o
   8   7   3        1.35        0.93      1.39 o
  -5   8   3        1.78        0.96      0.75 o
  -4   8   3        1.97        0.89      0.41 o
  -3   8   3        0.46        2.10      1.45 o
  -1   8   3        0.38        0.62      0.94 o
   0   8   3        9.56       11.66      3.32 o
   1   8   3        6.15        9.37      2.73 o
   2   8   3       24.43       30.30      4.83 o
   3   8   3       51.12       62.18      7.02 o
   4   8   3       51.03       50.58      6.31 o
   5   8   3        0.50       -0.18      0.91 o
   6   8   3        5.01        6.09      1.69 o
   7   8   3        5.21        4.08      2.30 o
  -4   9   3        0.11        0.75      1.49 o
  -3   9   3        0.38       -0.64      0.98 o
  -1   9   3       27.84       32.64      6.19 o
   0   9   3        0.43        2.30      1.56 o
   1   9   3        4.24        4.13      2.00 o
   2   9   3        9.46       10.82      3.12 o
   3   9   3        7.99       10.61      2.98 o
   4   9   3        2.27        3.62      1.90 o
   5   9   3        1.00        0.75      0.42 o
   6   9   3        0.04        1.58      1.51 o
  -2  10   3        7.97       10.97      3.58 o
  -1  10   3        5.44        3.17      2.01 o
   0  10   3        0.22        0.05      0.80 o
   1  10   3        0.62        3.90      2.33 o
   2  10   3        1.35        2.70      1.61 o
   3  10   3        0.42        1.09      1.20 o
   4  10   3        0.02       -0.01      1.09 o
  -2  -9   4        0.54        1.52      1.60 o
  -1  -9   4        2.70        1.18      1.62 o
   0  -9   4        0.53        0.21      0.76 o
   1  -9   4        0.11       -1.01      1.00 o
   2  -9   4        0.54        2.46      2.65 o
  -4  -8   4        0.19        1.44      1.22 o
  -3  -8   4        0.19       -0.76      1.60 o
  -2  -8   4        0.30       -0.62      0.90 o
  -1  -8   4        6.03        5.23      2.96 o
   0  -8   4        1.64       18.92      5.17 o
   1  -8   4        1.22       -0.19      0.63 o
   2  -8   4       10.80       10.39      3.58 o
   3  -8   4        5.14        3.64      2.52 o
   4  -8   4        0.18       14.34      4.94 o
  -5  -7   4       12.37       11.09      4.16 o
  -4  -7   4       10.13       10.06      4.09 o
  -3  -7   4        4.15        5.81      2.78 o
  -2  -7   4       19.19       28.21      6.01 o
  -1  -7   4        4.29        6.55      2.72 o
   0  -7   4        5.86        7.00      2.96 o
   1  -7   4        5.44        3.58      2.13 o
   2  -7   4       10.97       11.25      4.00 o
   3  -7   4      118.67      121.40     12.69 o
   4  -7   4        4.09        3.09      2.10 o
   5  -7   4       16.64       18.01      5.38 o
   6  -7   4       19.35       21.11      5.23 o
  -6  -6   4        0.02       -0.83      1.25 o
  -5  -6   4       40.38       45.90      8.20 o
  -4  -6   4        0.58        1.60      1.59 o
  -3  -6   4       26.36       24.93      5.88 o
  -2  -6   4       35.31       36.26      6.80 o
  -1  -6   4       18.20       15.63      4.08 o
   0  -6   4        0.08       -1.25      1.10 o
   1  -6   4      263.44      265.70     17.14 o
   2  -6   4       10.02       11.55      3.82 o
   3  -6   4        1.49        1.78      1.77 o
   4  -6   4       17.34       20.32      5.04 o
   5  -6   4        0.79        0.33      0.76 o
   6  -6   4        1.44        1.58      1.62 o
   7  -6   4        2.71        3.99      2.08 o
  -7  -5   4        1.19        0.69      0.17 o
  -6  -5   4       10.89       16.78      4.71 o
  -5  -5   4       22.13       26.99      5.70 o
  -4  -5   4       21.57       20.65      4.85 o
  -3  -5   4      423.52      450.92     22.51 o
  -2  -5   4       37.94       44.03      6.74 o
  -1  -5   4      115.91      131.29     11.26 o
   0  -5   4        5.31        4.56      1.88 o
   1  -5   4       12.17       13.72      3.70 o
   2  -5   4      122.65      106.02      9.93 o
   3  -5   4       55.22       56.30      7.58 o
   4  -5   4        5.41        3.68      2.05 o
   5  -5   4        2.00        3.60      1.25 o
   6  -5   4        5.78        7.88      1.87 o
   7  -5   4        0.56       -2.21      1.58 o
  -8  -4   4        0.81        0.08      0.81 o
  -7  -4   4       46.05       52.72     10.01 o
  -6  -4   4       24.65       19.81      2.99 o
  -5  -4   4      162.92      137.92      6.23 o
  -4  -4   4      102.03       86.78      5.48 o
  -3  -4   4        5.45        4.39      0.71 o
  -2  -4   4      131.22      138.58     10.85 o
  -1  -4   4       11.73       13.88      3.30 o
   0  -4   4        3.58        3.11      0.78 o
   1  -4   4      129.54      151.30     10.61 o
   2  -4   4      138.85      145.40     10.58 o
   3  -4   4        8.30        8.47      2.75 o
   4  -4   4       27.58       32.86      3.61 o
   5  -4   4        0.06        0.20      0.42 o
   6  -4   4        3.03        4.55      1.31 o
   7  -4   4       16.25       16.17      4.12 o
   8  -4   4        0.27        0.49      1.22 o
  -8  -3   4        6.63        7.02      2.03 o
  -7  -3   4        0.33        0.79      0.85 o
  -6  -3   4       13.24       13.77      2.36 o
  -5  -3   4       73.24       63.35      6.01 o
  -4  -3   4        1.07        1.13      0.51 o
  -3  -3   4      243.30      178.96      8.83 o
  -2  -3   4      101.31       78.55     14.60 o
  -1  -3   4      157.57      159.12     17.77 o
   0  -3   4       52.51       52.30      5.67 o
   1  -3   4      935.05      981.16     28.51 o
   2  -3   4      433.06      438.73     17.76 o
   3  -3   4       14.57       14.57      3.14 o
   4  -3   4        8.63        9.19      1.85 o
   5  -3   4        0.02        0.53      0.67 o
   6  -3   4       34.73       35.83      5.64 o
   7  -3   4        1.34        1.20      0.97 o
   8  -3   4       10.47       13.89      3.89 o
  -8  -2   4       16.39       19.27      5.05 o
  -7  -2   4        6.29        9.23      2.06 o
  -6  -2   4        8.00        8.05      1.78 o
  -5  -2   4       21.56       17.92      2.47 o
  -4  -2   4       92.69       91.94     10.31 o
  -3  -2   4       36.03       35.74      2.90 o
  -2  -2   4       45.02       35.05      2.65 o
  -1  -2   4       27.13       31.07      2.17 o
   0  -2   4      172.96      176.83      9.54 o
   1  -2   4     1161.09     1215.87     45.16 o
   2  -2   4      162.25      157.27      8.95 o
   3  -2   4      327.67      352.50     10.58 o
   4  -2   4        9.88       13.78      1.92 o
   5  -2   4       29.69       32.84      3.17 o
   6  -2   4        0.10        1.06      1.30 o
   7  -2   4        3.22        4.57      1.98 o
   8  -2   4       22.31       23.69      4.72 o
   9  -2   4        2.63        3.09      1.75 o
  -8  -1   4        4.98        3.24      1.28 o
  -7  -1   4       14.72       16.26      2.70 o
  -6  -1   4        0.19       -0.22      0.15 o
  -5  -1   4       16.50       14.12      2.16 o
  -4  -1   4        3.89        4.54      1.14 o
  -3  -1   4      449.41      469.62     44.86 o
  -2  -1   4       16.07       22.70      2.12 o
  -1  -1   4     2148.70     2250.71     98.93 o
   0  -1   4       36.12       41.95      1.81 o
   1  -1   4     1253.03     1274.44     16.08 o
   2  -1   4      165.56      164.25      3.98 o
   3  -1   4      202.07      210.81      9.30 o
   4  -1   4       61.07       64.25      3.87 o
   5  -1   4      184.03      198.02     10.39 o
   6  -1   4       18.73       17.76      3.40 o
   7  -1   4        4.17        5.07      1.97 o
   8  -1   4        0.27       -0.50      1.27 o
   9  -1   4        3.37        1.09      1.21 o
  -8   0   4        3.67        6.53      2.62 o
  -7   0   4        0.18        0.39      1.16 o
  -6   0   4        8.52        6.43      1.47 o
  -5   0   4       34.75       28.84      3.08 o
  -4   0   4      166.59      171.44      9.21 o
  -3   0   4       13.46       16.51      1.51 o
  -2   0   4       21.19       20.72      1.35 o
  -1   0   4      937.71      929.98     11.53 o
   0   0   4      672.61      714.08     10.14 o
   1   0   4       64.48       65.58      1.60 o
   2   0   4       75.65       85.62      2.30 o
   3   0   4        1.12        1.12      0.27 o
   4   0   4        1.56        1.44      0.44 o
   5   0   4      175.58      168.56      8.82 o
   6   0   4      117.68      121.93      8.63 o
   7   0   4       94.71      106.33      9.09 o
   8   0   4       42.74       52.14      6.84 o
   9   0   4       64.18       71.87      8.57 o
  -8   1   4        0.62        0.51      0.99 o
  -7   1   4        3.06        3.99      1.39 o
  -6   1   4        5.08        4.90      1.36 o
  -5   1   4       91.19       92.38      6.48 o
  -4   1   4        8.32        8.21      0.92 o
  -3   1   4      200.86      189.94      4.62 o
  -2   1   4       56.30       51.25      2.14 o
  -1   1   4      110.15      115.55      3.11 o
   0   1   4      367.86      343.48      6.42 o
   1   1   4       16.72       17.32      0.67 o
   2   1   4      346.01      330.73      4.85 o
   3   1   4      462.39      464.69     10.77 o
   4   1   4       22.85       25.61      1.57 o
   5   1   4      452.86      461.50      9.41 o
   6   1   4        8.40        8.83      1.20 o
   7   1   4      212.49      214.91      9.34 o
   8   1   4       13.61       12.66      4.08 o
   9   1   4        6.79        6.12      1.92 o
  -8   2   4        1.32        1.58      0.98 o
  -7   2   4        1.49        0.57      2.17 o
  -6   2   4       34.66       34.75      4.64 o
  -5   2   4       95.90       82.27      4.33 o
  -4   2   4        1.36        0.94      0.49 o
  -3   2   4      143.90      120.70      5.38 o
  -2   2   4       39.49       51.39      2.49 o
  -1   2   4      547.63      542.77      9.47 o
   0   2   4      296.00      316.60      6.53 o
   1   2   4       27.58       18.48      0.97 o
   2   2   4       56.55       54.73      3.30 o
   3   2   4      434.08      487.21     17.18 o
   4   2   4        0.89        1.22      0.33 o
   5   2   4        5.82        3.94      0.78 o
   6   2   4       90.35       91.47      4.10 o
   7   2   4        6.24        6.21      1.44 o
   8   2   4        0.06        0.03      0.86 o
   9   2   4        9.65       10.28      2.27 o
  -8   3   4        7.67       10.69      3.40 o
  -7   3   4        4.12        3.57      1.31 o
  -6   3   4       41.36       50.19      9.61 o
  -5   3   4       83.80       86.63      6.33 o
  -4   3   4       67.17       56.83      3.70 o
  -3   3   4        1.46        1.53      0.53 o
  -2   3   4     1312.88     1447.17     23.14 o
  -1   3   4       79.10       78.87      2.53 o
   0   3   4      669.01      647.48     12.64 o
   1   3   4      951.37     1002.89     43.52 o
   2   3   4      212.02      198.04      5.92 o
   3   3   4      152.41      162.90      5.00 o
   4   3   4      209.40      221.33      5.85 o
   5   3   4       23.80       24.97      2.01 o
   6   3   4       66.57       66.73      6.67 o
   7   3   4       41.79       39.90      4.44 o
   8   3   4       28.02       33.08      3.94 o
   9   3   4        3.46        1.30      1.03 o
  -8   4   4        0.01       12.27      8.15 o
  -7   4   4        3.58        1.47      1.34 o
  -6   4   4        0.05       -0.13      0.68 o
  -5   4   4       26.14       24.39      2.25 o
  -4   4   4       94.76       78.83      4.73 o
  -3   4   4       52.18       38.84      3.18 o
  -2   4   4        5.11        7.18      1.08 o
  -1   4   4      237.38      239.22      7.71 o
   0   4   4        4.24        6.62      0.93 o
   1   4   4      597.50      659.19     12.00 o
   2   4   4      193.25      237.25      6.71 o
   3   4   4      178.05      195.41      4.54 o
   4   4   4       87.42       82.18      3.06 o
   5   4   4      589.31      557.83     39.68 o
   6   4   4      105.83       92.41     14.60 o
   7   4   4       22.09       26.77      5.40 o
   8   4   4       65.25       71.44      9.47 o
   9   4   4       56.29       73.29     10.34 o
  -7   5   4        0.77        1.62      1.47 o
  -6   5   4        0.14        0.34      1.33 o
  -5   5   4        0.47       -0.53      0.78 o
  -4   5   4       19.49       18.15      2.55 o
  -3   5   4        4.30        6.54      1.14 o
  -2   5   4       31.59       29.99      2.46 o
  -1   5   4        0.56        0.90      0.51 o
   0   5   4       35.92       29.91      2.88 o
   1   5   4        0.05        0.11      0.35 o
   2   5   4       19.67       16.31      1.47 o
   3   5   4       19.07       19.27      2.10 o
   4   5   4      143.39      138.24      5.99 o
   5   5   4        0.06        1.17      0.67 o
   6   5   4      322.53      312.70     18.34 o
   7   5   4        8.36       10.16      2.19 o
   8   5   4        4.25        5.61      2.78 o
   9   5   4       11.78       15.30      4.80 o
  -7   6   4        0.47        0.76      0.34 o
  -6   6   4        0.01        0.13      0.53 o
  -5   6   4        0.49        0.46      0.33 o
  -4   6   4        0.10        0.21      0.12 o
  -3   6   4        1.02        0.82      0.45 o
  -2   6   4        0.01        0.85      0.41 o
  -1   6   4       15.22       13.91      2.16 o
   0   6   4       86.76       98.43      7.72 o
   1   6   4       38.58       40.89      4.57 o
   2   6   4      816.51      841.02     74.37 o
   3   6   4       18.02       17.92      2.21 o
   4   6   4      804.20      822.22     94.98 o
   5   6   4        0.56        0.45      0.42 o
   6   6   4       15.59       16.36      2.13 o
   7   6   4        0.04        0.28      0.48 o
   8   6   4       17.83       18.11      4.71 o
  -6   7   4        0.31       -0.03      0.51 o
  -5   7   4        2.93        4.44      1.20 o
  -4   7   4        0.24        0.04      0.45 o
  -3   7   4        0.62        0.28      0.49 o
  -2   7   4       47.93       45.90      5.55 o
   0   7   4      450.10      507.46     21.06 o
   1   7   4       87.10       97.78      8.00 o
   2   7   4       73.84       77.93      6.84 o
   3   7   4       80.95       78.07      7.69 o
   4   7   4       27.05       24.67      3.07 o
   5   7   4        2.19        1.22      0.39 o
   6   7   4        5.17        4.44      1.23 o
   7   7   4        3.90        4.30      2.33 o
   8   7   4        8.45        6.25      2.79 o
  -5   8   4        2.91        2.08      2.20 o
  -4   8   4       31.85       37.29      7.04 o
  -3   8   4       15.20       17.06      2.85 o
  -2   8   4       30.17       43.91      6.20 o
  -1   8   4       37.34       37.56      6.22 o
   0   8   4       10.35        9.17      2.88 o
   1   8   4        0.37        0.32      0.33 o
   2   8   4        2.06        0.71      0.65 o
   3   8   4        2.89        3.02      1.35 o
   4   8   4        0.65        1.68      0.86 o
   5   8   4        2.50        2.97      1.31 o
   6   8   4        3.21        4.48      2.10 o
   7   8   4        1.98       -1.49      2.02 o
  -4   9   4        5.95        7.54      2.05 o
  -3   9   4        1.10        1.28      1.14 o
  -2   9   4       33.25       40.85      6.65 o
  -1   9   4        6.81       10.65      3.57 o
   0   9   4       24.02       28.28      5.34 o
   1   9   4        0.14       -0.52      0.71 o
   2   9   4       14.28       15.82      3.87 o
   3   9   4        9.04       10.75      3.04 o
   4   9   4        0.14        0.60      0.72 o
   5   9   4        8.37       11.29      3.48 o
   6   9   4        4.76        7.46      2.98 o
  -2  10   4       25.61       23.17      5.39 o
  -1  10   4        7.72        8.64      3.25 o
   0  10   4        0.83        0.42      0.79 o
   1  10   4        0.40        3.50      1.93 o
   2  10   4       19.25       27.86      5.37 o
   4  10   4       10.24       15.08      4.38 o
  -3  -8   5        0.47        2.18      1.97 o
  -2  -8   5        1.43        1.46      1.28 o
  -1  -8   5        8.33       12.07      4.10 o
   0  -8   5        2.18        4.10      2.53 o
   1  -8   5        0.11        0.26      0.86 o
   2  -8   5        0.63       -0.73      1.28 o
   3  -8   5       13.85       15.78      4.98 o
  -5  -7   5        0.38        0.37      1.13 o
  -4  -7   5        1.51        1.51      1.83 o
  -3  -7   5        0.17       -0.50      1.29 o
  -2  -7   5        6.75        6.79      3.19 o
  -1  -7   5       27.28       27.16      5.92 o
   0  -7   5       14.57       18.27      4.89 o
   1  -7   5        3.31        4.64      2.15 o
   2  -7   5        0.84        0.25      0.77 o
   3  -7   5        1.93       -0.29      1.00 o
   4  -7   5        4.06        2.64      2.38 o
   5  -7   5       20.43       24.13      6.30 o
  -6  -6   5        0.08       -1.34      2.07 o
  -5  -6   5       16.57       18.77      5.29 o
  -4  -6   5        3.06        2.91      2.02 o
  -3  -6   5        0.17        0.11      0.50 o
  -2  -6   5       23.45       28.61      5.94 o
  -1  -6   5       34.82       36.70      6.42 o
   0  -6   5        0.58       -0.43      1.22 o
   1  -6   5      131.37      140.59     12.33 o
   2  -6   5       36.72       35.60      6.45 o
   3  -6   5      137.75      145.57     13.42 o
   4  -6   5       35.47       30.70      6.26 o
   5  -6   5       10.35       12.43      2.85 o
   6  -6   5       14.29       17.81      4.54 o
  -7  -5   5        0.02        1.26      1.80 o
  -6  -5   5       13.87       17.43      5.03 o
  -5  -5   5        3.31        1.78      1.95 o
  -4  -5   5       10.01       10.21      3.60 o
  -3  -5   5       57.81       62.88      8.39 o
  -2  -5   5       64.67       83.62      9.54 o
  -1  -5   5      572.02      582.26     25.57 o
   0  -5   5       65.58       72.54      8.30 o
   1  -5   5       32.65       31.33      5.44 o
   2  -5   5      456.55      475.90     22.52 o
   3  -5   5       72.44       69.82      8.48 o
   4  -5   5       11.63       12.50      2.57 o
   5  -5   5        1.69        3.04      1.26 o
   6  -5   5       17.02       16.58      3.65 o
   7  -5   5        2.66        3.92      2.44 o
  -7  -4   5        7.79        9.82      2.33 o
  -6  -4   5       13.45       11.44      2.35 o
  -5  -4   5       89.84       84.61     13.63 o
  -4  -4   5       21.64       18.83      3.04 o
  -3  -4   5       70.01       59.02      8.02 o
  -2  -4   5       10.45       11.14      3.31 o
  -1  -4   5        3.30        2.23      1.63 o
   0  -4   5        3.75        2.88      1.41 o
   1  -4   5        1.60        0.59      0.40 o
   2  -4   5       10.92       12.64      3.27 o
   3  -4   5        0.19        1.09      1.38 o
   4  -4   5        0.28        0.23      0.39 o
   5  -4   5        0.44       -0.34      0.38 o
   6  -4   5        2.60        1.19      0.80 o
   7  -4   5        3.87        2.73      1.41 o
   8  -4   5       10.36       13.42      3.87 o
  -7  -3   5       96.25       85.70      8.61 o
  -6  -3   5        4.66        4.05      1.94 o
  -5  -3   5       43.28       32.30      4.53 o
  -4  -3   5        7.90        6.78      1.51 o
  -3  -3   5        5.37        4.98      1.17 o
  -2  -3   5       60.63       42.47     14.54 o
  -1  -3   5       17.88       15.63      1.65 o
   0  -3   5       14.05        7.17      1.57 o
   1  -3   5      140.65      100.71     31.34 o
   2  -3   5      112.84      122.77      9.04 o
   3  -3   5       40.40       46.72      5.81 o
   4  -3   5       37.72       40.40      3.95 o
   5  -3   5      188.40      200.39      8.68 o
   6  -3   5       71.70       80.67      5.73 o
   7  -3   5       10.81       11.02      3.22 o
   8  -3   5        0.41       -0.40      0.50 o
  -8  -2   5       20.67       27.90      4.07 o
  -7  -2   5        8.06       10.00      2.31 o
  -6  -2   5        9.24       10.66      3.27 o
  -5  -2   5        7.60        5.36      2.14 o
  -4  -2   5      294.03      261.73     22.08 o
  -3  -2   5       92.02       67.12      5.44 o
  -2  -2   5      233.05      248.37     13.84 o
  -1  -2   5        1.28        1.85      0.56 o
   0  -2   5      386.90      383.64     15.71 o
   1  -2   5      526.85      500.44     39.27 o
   2  -2   5        1.08        2.71      0.76 o
   3  -2   5      592.95      640.52     15.68 o
   4  -2   5        7.13        5.72      1.42 o
   5  -2   5       49.64       54.65      4.37 o
   6  -2   5       85.31      100.15      8.55 o
   7  -2   5        1.68        1.77      1.00 o
   8  -2   5       24.05       21.98      4.41 o
   9  -2   5        0.22       -1.13      1.62 o
  -8  -1   5        8.95       12.59      2.77 o
  -7  -1   5        2.05        2.04      1.02 o
  -6  -1   5       59.90       68.05      5.47 o
  -5  -1   5       36.13       40.74      3.86 o
  -4  -1   5      142.27      149.33     22.46 o
  -3  -1   5        5.00        4.58      1.06 o
  -2  -1   5        5.20        3.70      1.29 o
  -1  -1   5      319.91      399.34     15.54 o
   0  -1   5       11.58       12.69      1.27 o
   1  -1   5      240.89      313.82      7.50 o
   2  -1   5       36.03       35.69      2.17 o
   3  -1   5       49.37       40.97      2.54 o
   4  -1   5       68.16       69.34      3.42 o
   5  -1   5       90.19       89.36      5.22 o
   6  -1   5        5.47        4.41      1.70 o
   7  -1   5       35.59       35.17      4.90 o
   8  -1   5        1.89        0.88      0.36 o
   9  -1   5        1.89        3.39      2.04 o
  -8   0   5        1.96        2.58      1.18 o
  -7   0   5        0.03       -0.03      1.08 o
  -6   0   5        2.21        0.23      1.27 o
  -5   0   5      258.84      241.44     33.08 o
  -4   0   5      341.97      325.67     26.77 o
  -3   0   5      655.40      650.54     15.05 o
  -2   0   5      182.30      166.46      5.02 o
  -1   0   5      909.30     1023.07     18.25 o
   0   0   5      207.22      207.44      4.36 o
   1   0   5       16.60       15.21      0.98 o
   2   0   5      304.86      303.90      5.04 o
   3   0   5       71.02       80.95      2.62 o
   4   0   5      136.72      133.50      3.99 o
   5   0   5        6.25        8.38      1.46 o
   6   0   5       59.11       64.72      4.50 o
   7   0   5       19.73       20.77      3.31 o
   8   0   5        1.45        0.88      0.96 o
   9   0   5        2.52        3.81      2.85 o
  -8   1   5       10.60        9.80      2.66 o
  -7   1   5       89.87       96.18     18.87 o
  -6   1   5        6.18        7.61      1.81 o
  -5   1   5      496.06      478.80     44.68 o
  -4   1   5       48.99       44.07      2.82 o
  -3   1   5      209.99      241.52     11.70 o
  -2   1   5       39.44       35.66      2.24 o
  -1   1   5      649.36      714.95     30.83 o
   0   1   5       24.79       26.27      1.42 o
   1   1   5       77.03       71.58      1.95 o
   2   1   5       45.95       43.54      1.48 o
   3   1   5        8.75        7.44      0.63 o
   4   1   5      412.91      405.05      8.70 o
   5   1   5        4.02        5.14      0.90 o
   6   1   5      249.02      243.67      7.04 o
   7   1   5        7.22        5.91      1.38 o
   8   1   5       41.38       48.84      4.67 o
   9   1   5        0.39       -1.49      1.37 o
  -8   2   5        0.55        1.35      0.96 o
  -7   2   5        7.27        6.16      1.76 o
  -6   2   5        7.32        6.77      1.60 o
  -5   2   5       27.15       25.92      2.24 o
  -4   2   5       28.01       26.62      2.21 o
  -3   2   5        6.59       10.11      1.28 o
  -2   2   5       17.85       25.81      1.57 o
  -1   2   5       49.76       50.51      2.46 o
   0   2   5      375.90      389.15      7.36 o
   1   2   5      283.22      257.46      7.49 o
   2   2   5     3703.31     4267.65     57.98 o
   3   2   5      113.82      101.25      3.13 o
   4   2   5      841.65      935.99     16.13 o
   5   2   5      476.13      505.90      9.94 o
   6   2   5      411.52      439.81     12.73 o
   7   2   5        0.04       -0.13      0.28 o
   8   2   5       23.62       23.37      3.12 o
   9   2   5        0.42       -2.53      1.80 o
  -8   3   5        0.31        0.48      0.61 o
  -7   3   5        0.83       -0.02      0.66 o
  -6   3   5       16.50       15.85      3.65 o
  -5   3   5        0.02        0.30      0.24 o
  -4   3   5       36.57       36.40      3.75 o
  -3   3   5        1.42        1.52      0.52 o
  -2   3   5        3.94        2.69      0.62 o
  -1   3   5      200.97      191.57     22.03 o
   0   3   5      580.19      690.59     14.87 o
   1   3   5      364.11      361.23      9.85 o
   2   3   5       59.00       96.61      7.28 o
   3   3   5       39.26       34.75      2.66 o
   4   3   5       16.90       18.14      1.46 o
   5   3   5       10.59        8.96      1.17 o
   6   3   5        0.38        0.52      0.40 o
   7   3   5       28.59       30.98      3.39 o
   8   3   5       18.95       20.89      4.96 o
   9   3   5        0.14       -2.29      1.74 o
  -7   4   5       24.98       30.04      4.12 o
  -6   4   5        0.18       -0.13      0.48 o
  -5   4   5       25.67       27.97      2.50 o
  -4   4   5       49.52       44.61      3.38 o
  -3   4   5       10.64       10.32      1.77 o
  -2   4   5      170.97      174.81      7.99 o
  -1   4   5        1.39        0.52      0.27 o
   0   4   5        5.41        3.22      0.62 o
   1   4   5      329.49      346.21      6.55 o
   2   4   5       20.11       22.74      1.69 o
   3   4   5      401.52      430.60      6.95 o
   4   4   5        0.23       -0.02      0.16 o
   5   4   5      414.11      405.75     15.59 o
   6   4   5      121.48      105.50     10.22 o
   7   4   5       60.83       61.91      8.18 o
   8   4   5        7.40        8.98      3.49 o
   9   4   5       54.11       66.37      9.74 o
  -7   5   5        0.36        0.36      0.73 o
  -6   5   5       24.54       20.29      4.88 o
  -5   5   5       14.21       12.36      1.75 o
  -4   5   5       38.65       32.95      3.90 o
  -3   5   5        2.65        1.67      0.58 o
  -2   5   5       28.34       26.67      2.89 o
  -1   5   5        0.08        0.00      0.10 o
   0   5   5      177.56      198.03      8.30 o
   1   5   5       35.28       37.61      2.25 o
   2   5   5        1.53        1.66      0.45 o
   3   5   5        1.34        0.89      0.27 o
   4   5   5       67.08       67.57      3.49 o
   5   5   5      109.39      107.52      5.14 o
   6   5   5      151.25      144.73      6.02 o
   7   5   5        1.03        0.48      0.44 o
   8   5   5      138.09      134.20     13.08 o
   9   5   5        7.25        6.56      3.12 o
  -6   6   5        0.10        1.08      0.75 o
  -5   6   5        9.49        8.69      1.56 o
  -4   6   5        9.39        7.52      1.43 o
  -3   6   5        7.03        6.43      1.27 o
  -2   6   5        0.08        0.62      0.49 o
  -1   6   5       31.13       35.81      6.93 o
   0   6   5        0.32        0.60      0.39 o
   1   6   5        4.66        3.97      1.16 o
   2   6   5      109.43      102.80      5.44 o
   3   6   5        0.39        1.28      0.87 o
   4   6   5      284.00      288.63     37.89 o
   5   6   5      168.31      184.24      7.97 o
   6   6   5       49.55       44.78      3.44 o
   7   6   5       75.84       83.82      9.73 o
   8   6   5       14.97       12.71      4.35 o
  -6   7   5        1.91        1.14      1.77 o
  -5   7   5        1.16        0.54      0.66 o
  -4   7   5        3.84        4.53      1.35 o
  -3   7   5       18.14       21.01      3.02 o
  -2   7   5       18.17       20.59      2.89 o
  -1   7   5      163.22      184.00     18.43 o
   0   7   5      250.88      252.55     10.34 o
   1   7   5       19.60       27.67      3.36 o
   2   7   5      268.54      271.50     29.93 o
   3   7   5        2.89        1.98      0.95 o
   4   7   5        6.65        8.05      2.03 o
   5   7   5        0.91        0.19      0.35 o
   6   7   5       13.71       14.53      4.94 o
   7   7   5       19.10       17.36      4.58 o
   8   7   5        8.29        6.55      2.77 o
  -5   8   5       29.62       30.71      4.89 o
  -4   8   5       18.05       20.66      4.87 o
  -3   8   5       21.98       21.63      3.41 o
  -2   8   5      249.82      303.65     34.31 o
  -1   8   5       51.41       53.49      7.80 o
   0   8   5       23.11       30.00      4.13 o
   1   8   5        0.72        0.39      0.80 o
   2   8   5        4.36        5.03      1.41 o
   3   8   5       58.12       62.86      9.24 o
   4   8   5        1.70        4.07      2.22 o
   5   8   5       22.99       18.54      4.32 o
   6   8   5        1.35        2.16      1.59 o
  -4   9   5       22.00       20.99      3.88 o
  -3   9   5        3.57        4.16      1.56 o
  -2   9   5        1.88        3.29      1.31 o
  -1   9   5        3.03        2.69      1.24 o
   0   9   5        2.74        2.86      1.31 o
   1   9   5        4.58        3.81      1.41 o
   2   9   5        0.69        0.82      0.78 o
   3   9   5        0.40        2.19      1.71 o
   4   9   5        2.76        7.24      2.70 o
   5   9   5        0.52        1.66      1.40 o
   6   9   5        0.49        2.02      1.36 o
  -2  10   5        9.49        9.61      2.52 o
  -1  10   5        4.96        4.20      1.56 o
   0  10   5        1.15        0.92      2.05 o
   1  10   5        1.61        2.92      1.35 o
   2  10   5       21.34       21.83      5.36 o
   3  10   5        0.00        0.97      1.52 o
   4  10   5        0.02        0.22      0.57 o
  -2  -8   6        0.32       -0.27      0.63 o
  -1  -8   6        3.58        8.13      3.51 o
   0  -8   6        0.00       -0.26      0.79 o
   1  -8   6        2.50        2.20      1.89 o
   2  -8   6        0.80        0.81      2.21 o
  -4  -7   6        2.57        2.21      2.40 o
  -3  -7   6        6.57       13.12      4.45 o
  -2  -7   6        5.40        6.75      3.21 o
  -1  -7   6       61.03       68.19      9.72 o
   0  -7   6        0.36        1.69      1.16 o
   1  -7   6        7.91       10.48      3.67 o
   2  -7   6       49.46       48.64      8.19 o
   3  -7   6       85.44       70.65     10.20 o
   4  -7   6        2.78        0.44      1.04 o
  -5  -6   6        0.46       -0.16      1.12 o
  -4  -6   6        1.37        2.37      1.83 o
  -3  -6   6        0.07        2.98      2.17 o
  -2  -6   6       22.58       21.37      5.20 o
  -1  -6   6        0.73        1.04      1.41 o
   0  -6   6       11.89       18.14      4.74 o
   1  -6   6       39.32       37.25      6.67 o
   2  -6   6       12.44       18.24      4.70 o
   3  -6   6       52.11       64.08      9.15 o
   4  -6   6       16.30       16.82      4.91 o
   5  -6   6        8.68        8.26      2.34 o
   6  -6   6        1.50        2.41      1.83 o
  -6  -5   6        1.02        0.85      0.90 o
  -5  -5   6        2.00        2.30      1.85 o
  -4  -5   6        2.50        2.11      1.99 o
  -3  -5   6        0.04       -1.52      1.34 o
  -2  -5   6       61.31       79.55      9.78 o
  -1  -5   6       59.86       66.77      8.59 o
   0  -5   6      108.04      126.04     11.38 o
   1  -5   6      148.77      171.47     13.42 o
   2  -5   6      189.42      202.27     14.53 o
   3  -5   6        3.91        2.99      2.16 o
   4  -5   6       11.76       10.41      2.39 o
   5  -5   6        0.67        0.26      0.36 o
   6  -5   6       24.45       25.18      3.55 o
   7  -5   6        5.34        6.02      2.57 o
  -7  -4   6        5.42        6.63      3.38 o
  -6  -4   6       13.89       13.49      3.50 o
  -5  -4   6       36.54       35.46      3.90 o
  -4  -4   6        7.00        9.04      3.43 o
  -3  -4   6      595.25      713.45     30.58 o
  -2  -4   6       96.57      104.82     10.45 o
  -1  -4   6      205.68      219.93     14.87 o
   0  -4   6        3.09        1.34      1.27 o
   1  -4   6       66.53       66.83      7.65 o
   2  -4   6       37.72       28.36      3.24 o
   3  -4   6        0.78        1.07      0.71 o
   4  -4   6        4.61        5.87      1.68 o
   5  -4   6        0.18        0.73      0.55 o
   6  -4   6        0.63        0.04      0.56 o
   7  -4   6        1.70        2.11      1.05 o
  -7  -3   6       47.95       55.08      7.33 o
  -6  -3   6        0.02        1.09      2.14 o
  -5  -3   6      146.50      130.05      7.75 o
  -4  -3   6       31.82       32.26      3.45 o
  -3  -3   6       68.83       74.83      8.65 o
  -2  -3   6       20.60       17.37      4.08 o
  -1  -3   6        2.43        1.24      0.94 o
   0  -3   6       23.83       35.84      5.22 o
   1  -3   6        5.84        6.06      2.12 o
   2  -3   6      117.25      101.00     11.54 o
   3  -3   6        1.21       16.99      3.84 o
   4  -3   6       30.68       28.37      4.52 o
   5  -3   6        0.09       -0.02      0.33 o
   6  -3   6        3.85        4.30      1.70 o
   7  -3   6        1.23       -0.50      0.96 o
   8  -3   6        0.93       -0.26      0.92 o
  -7  -2   6        2.62        2.59      1.16 o
  -6  -2   6        0.60        1.18      0.94 o
  -5  -2   6        6.03        6.35      1.56 o
  -4  -2   6      126.31      107.18      8.09 o
  -3  -2   6       45.24       36.29      5.90 o
  -2  -2   6       22.16       22.35      4.25 o
  -1  -2   6       22.35       15.64      3.78 o
   0  -2   6       42.06       46.91      5.48 o
   1  -2   6       49.37       53.32      5.52 o
   2  -2   6       88.92      101.86      4.58 o
   3  -2   6        2.49        3.11      0.77 o
   4  -2   6       56.71       64.81      4.09 o
   5  -2   6        1.90        1.52      0.69 o
   6  -2   6        3.74        4.81      1.63 o
   7  -2   6        9.80        8.31      2.45 o
   8  -2   6        0.22        0.77      1.10 o
  -8  -1   6       17.42       22.26      3.72 o
  -7  -1   6        3.29        1.14      0.65 o
  -6  -1   6       30.68       31.08      3.88 o
  -5  -1   6       66.56       59.49      4.98 o
  -4  -1   6      233.62      210.94     21.73 o
  -3  -1   6        0.55        0.28      0.61 o
  -2  -1   6      195.60      221.82     13.15 o
  -1  -1   6      451.21      483.36     18.61 o
   0  -1   6     1409.58     1587.64     24.37 o
   1  -1   6      467.46      501.54     16.95 o
   2  -1   6      425.76      422.29     10.12 o
   3  -1   6       98.85      103.84      4.33 o
   4  -1   6        1.70        1.62      0.50 o
   5  -1   6       46.45       47.07      3.13 o
   6  -1   6        3.24        3.39      1.00 o
   7  -1   6       13.61       12.04      2.15 o
   8  -1   6        1.57        1.22      1.07 o
   9  -1   6        4.20        5.22      2.72 o
  -8   0   6        0.75        0.33      0.41 o
  -7   0   6        1.95        3.90      1.45 o
  -6   0   6       13.84       12.26      2.35 o
  -5   0   6       10.86        9.86      2.36 o
  -4   0   6       16.80       18.18      2.50 o
  -3   0   6      257.66      260.08     34.40 o
  -2   0   6      355.13      425.05     11.40 o
  -1   0   6      182.31      183.31      6.73 o
   0   0   6        1.68       16.89      2.55 o
   1   0   6        9.32        9.29      0.82 o
   2   0   6      489.27      482.61      7.07 o
   3   0   6      222.00      242.68      4.95 o
   4   0   6       52.29       47.01      2.41 o
   5   0   6        8.36        7.81      1.45 o
   6   0   6       92.89       98.05      5.48 o
   7   0   6       50.81       49.91      4.45 o
   8   0   6        3.94        4.46      1.89 o
   9   0   6        1.83        3.35      2.16 o
  -8   1   6        2.19        1.91      1.16 o
  -7   1   6        2.22        3.35      1.42 o
  -6   1   6       59.46       55.83      8.52 o
  -5   1   6        4.42        5.71      1.60 o
  -4   1   6       26.37       22.66      2.13 o
  -3   1   6       26.59       26.05      2.14 o
  -2   1   6        9.42        9.10      1.47 o
  -1   1   6      805.17      865.15     17.22 o
   0   1   6      221.93      230.16      5.15 o
   1   1   6      313.69      314.90      8.04 o
   2   1   6       22.36       24.62      1.00 o
   3   1   6      112.22       93.00      2.52 o
   4   1   6        4.20        3.93      0.57 o
   5   1   6       66.84       70.85      3.42 o
   6   1   6       17.66       15.17      1.75 o
   7   1   6        0.19        0.83      0.66 o
   8   1   6        1.47        2.32      1.55 o
   9   1   6       11.92       11.84      4.02 o
  -8   2   6       16.56       19.87      3.53 o
  -7   2   6        9.24        8.22      2.02 o
  -6   2   6       31.45       35.33      4.13 o
  -5   2   6        4.57        5.75      1.10 o
  -4   2   6       13.46       14.26      1.72 o
  -3   2   6       98.28       93.68      5.13 o
  -2   2   6        0.04        0.59      0.33 o
  -1   2   6       34.71       38.23      2.29 o
   0   2   6      154.73      148.36      5.38 o
   1   2   6        3.66        2.20      0.35 o
   2   2   6      279.57      297.61      9.47 o
   3   2   6        4.67        4.27      0.84 o
   4   2   6       16.00       12.16      1.41 o
   5   2   6       16.45       14.83      1.25 o
   6   2   6      221.67      238.81      7.14 o
   7   2   6       24.62       25.32      3.01 o
   8   2   6       28.69       24.67      5.31 o
   9   2   6        3.83        4.88      2.75 o
  -7   3   6        0.76        0.91      0.60 o
  -6   3   6        2.64        9.15      2.64 o
  -5   3   6        1.43        2.28      0.75 o
  -4   3   6        1.76        2.57      0.78 o
  -3   3   6       43.07       39.80      3.62 o
  -2   3   6       26.33       29.15      2.85 o
  -1   3   6      154.58      179.87      6.84 o
   0   3   6      424.40      530.14     18.73 o
   1   3   6      172.17      173.22      3.89 o
   2   3   6       81.77       90.80      7.47 o
   3   3   6        8.20       15.98      2.19 o
   4   3   6       12.39       11.61      1.12 o
   5   3   6       73.41       72.31      2.69 o
   6   3   6       30.46       33.92      2.48 o
   7   3   6        4.08        4.04      1.29 o
   8   3   6        0.81        0.76      0.92 o
   9   3   6       10.15       14.10      4.62 o
  -7   4   6        0.85        0.69      1.82 o
  -6   4   6        0.39        0.70      0.44 o
  -5   4   6        3.02        2.28      0.74 o
  -4   4   6       72.01       55.48      5.30 o
  -3   4   6        1.94        1.25      0.40 o
  -2   4   6      356.62      337.46     11.78 o
  -1   4   6       72.34       77.26      4.55 o
   0   4   6      310.73      301.31      7.92 o
   1   4   6       93.52      100.06      3.31 o
   2   4   6       62.72       58.17      2.69 o
   3   4   6       12.11        8.31      1.66 o
   4   4   6       28.01       23.31      1.22 o
   5   4   6       72.15       60.99      4.77 o
   6   4   6       33.90       35.44      3.88 o
   7   4   6       25.98       24.64      3.30 o
   8   4   6        2.68        3.06      1.97 o
   9   4   6        5.65        8.53      3.81 o
  -7   5   6        0.06        0.41      0.93 o
  -6   5   6       21.17       17.18      3.15 o
  -5   5   6        0.51        0.34      0.62 o
  -4   5   6       17.81       12.45      1.76 o
  -3   5   6       26.04       26.99      4.32 o
  -2   5   6        1.09        1.26      0.57 o
  -1   5   6        0.93        0.81      0.30 o
   0   5   6       38.96       42.75      3.39 o
   1   5   6        0.73        1.06      0.61 o
   2   5   6       25.47       26.73      4.61 o
   3   5   6       18.59       19.09      1.31 o
   4   5   6      162.67      163.98      5.14 o
   5   5   6       60.21       61.62      3.38 o
   6   5   6        0.33        1.35      0.91 o
   7   5   6        2.27        0.79      0.64 o
   8   5   6        1.06        1.29      1.05 o
  -6   6   6        3.96        4.31      1.69 o
  -5   6   6        1.44        2.27      0.94 o
  -4   6   6        5.14        3.59      1.01 o
  -3   6   6        2.20        3.28      2.45 o
  -2   6   6        1.37        2.04      1.79 o
  -1   6   6       92.81       97.95      8.29 o
   0   6   6      217.29      231.41     26.27 o
   1   6   6        3.60        3.64      1.02 o
   2   6   6       41.28       43.20      3.50 o
   3   6   6      155.95      159.30     16.26 o
   4   6   6       24.77       25.70      4.25 o
   5   6   6       72.15       72.95      9.86 o
   6   6   6       39.16       35.81      4.36 o
   7   6   6        0.13       -0.26      2.48 o
   8   6   6        0.28       -0.21      0.54 o
  -5   7   6        1.14        2.10      1.33 o
  -4   7   6        0.07       -1.63      1.00 o
  -3   7   6        1.91        0.34      1.16 o
  -2   7   6       52.90       57.46      9.60 o
  -1   7   6        6.16        5.37      1.26 o
   0   7   6        6.98        7.60      1.65 o
   1   7   6       28.69       21.23      4.51 o
   2   7   6      276.79      291.23     20.10 o
   3   7   6        2.98        2.91      0.90 o
   4   7   6      117.36      103.52     10.32 o
   5   7   6       16.86       15.21      3.75 o
   6   7   6        2.07        1.84      1.64 o
   7   7   6        0.02       -0.83      2.23 o
  -4   8   6        0.54        1.71      0.91 o
  -3   8   6       22.37       22.01      4.18 o
  -2   8   6       14.47       16.37      4.19 o
  -1   8   6       23.27       27.60      4.70 o
   0   8   6      215.33      231.68     20.44 o
   1   8   6       26.80       28.90      3.58 o
   2   8   6        0.38        0.98      0.68 o
   3   8   6       71.61       64.61      8.53 o
   4   8   6        3.03        4.68      2.51 o
   5   8   6        4.00        4.11      1.96 o
   6   8   6        1.65        1.03      1.11 o
  -3   9   6        0.21        0.32      1.08 o
  -2   9   6       26.61       31.37      4.17 o
  -1   9   6        8.34        7.07      2.02 o
   0   9   6        0.23        0.99      1.59 o
   1   9   6        0.02       -0.75      0.58 o
   2   9   6        3.87        3.82      2.53 o
   3   9   6        0.18        0.68      1.10 o
   4   9   6        3.83        1.80      1.72 o
   5   9   6        0.15       -0.72      1.25 o
   6   9   6       16.83       19.62      5.06 o
  -1  10   6        4.69        4.93      1.76 o
   0  10   6        0.09       -0.81      1.08 o
   1  10   6        1.39        1.65      1.26 o
   2  10   6        0.45        0.29      0.10 o
   3  10   6        3.18        3.60      2.38 o
   4  10   6        0.13       -1.21      1.84 o
  -3  -7   7        1.98        5.01      2.91 o
  -2  -7   7        0.29        3.15      2.08 o
  -1  -7   7        9.22       11.91      4.17 o
   0  -7   7        2.19       11.65      4.11 o
   1  -7   7        2.63        4.90      2.67 o
   2  -7   7       14.31       16.96      5.03 o
   3  -7   7       34.49       34.63      7.30 o
   4  -7   7        5.95        1.93      1.63 o
  -4  -6   7        3.49        2.03      0.67 o
  -3  -6   7       18.24       23.42      5.95 o
  -2  -6   7       49.74       63.87      9.56 o
  -1  -6   7        0.82        1.25      1.44 o
   0  -6   7        0.00        0.97      1.32 o
   1  -6   7        1.27        1.91      1.35 o
   2  -6   7        2.49        2.49      1.70 o
   3  -6   7        1.99       -1.81      1.50 o
   4  -6   7        0.83        1.63      1.11 o
   5  -6   7        0.29        0.07      0.20 o
  -5  -5   7       25.21       37.64      7.86 o
  -4  -5   7        0.00        1.20      1.41 o
  -3  -5   7       30.95       40.55      7.50 o
  -2  -5   7        0.37        1.69      1.77 o
  -1  -5   7       31.25       35.71      6.53 o
   0  -5   7        3.82        2.32      1.23 o
   1  -5   7       18.26       19.96      4.56 o
   2  -5   7        1.06        1.66      1.21 o
   3  -5   7        9.68        9.42      3.43 o
   4  -5   7        3.26        2.47      1.10 o
   5  -5   7        0.05       -0.04      0.56 o
   6  -5   7        0.16       -0.68      1.62 o
  -6  -4   7        2.08        1.67      1.71 o
  -5  -4   7        0.50        0.73      0.81 o
  -4  -4   7       23.64       27.80      5.93 o
  -3  -4   7       15.03       22.07      5.34 o
  -2  -4   7       13.35       15.75      4.13 o
  -1  -4   7        0.13        1.08      1.10 o
   0  -4   7       50.87       53.48      7.15 o
   1  -4   7       72.62       89.08      9.15 o
   2  -4   7        0.01        0.52      1.02 o
   3  -4   7       22.52       34.61      5.71 o
   4  -4   7        0.81        0.51      0.40 o
   5  -4   7        8.83        8.03      1.55 o
   6  -4   7       11.79        8.56      1.61 o
   7  -4   7        0.02        0.57      0.72 o
  -6  -3   7       45.67       42.50     11.27 o
  -5  -3   7        0.91        0.18      0.92 o
  -4  -3   7      260.59      292.44     18.94 o
  -3  -3   7      114.75      120.49     11.83 o
  -2  -3   7       86.58       86.20      9.30 o
  -1  -3   7       98.66      116.57     10.35 o
   0  -3   7      205.66      251.95     14.76 o
   1  -3   7      183.70      200.68     12.57 o
   2  -3   7       19.78       17.72      3.51 o
   3  -3   7       43.61       35.44      4.60 o
   4  -3   7        6.34        5.13      1.13 o
   5  -3   7        3.07        2.26      0.72 o
   6  -3   7        3.93        2.90      0.83 o
   7  -3   7        0.29        0.05      1.10 o
   8  -3   7        3.62        4.14      1.89 o
  -7  -2   7       15.42       17.85      3.35 o
  -6  -2   7       31.87       33.92      4.06 o
  -5  -2   7       14.19       10.91      2.72 o
  -4  -2   7        0.06       -0.49      1.39 o
  -3  -2   7        0.13        1.03      1.26 o
  -2  -2   7       18.35       24.02      4.80 o
  -1  -2   7       21.83       21.17      4.64 o
   0  -2   7       53.39       57.05      6.40 o
   1  -2   7        6.92        7.68      2.19 o
   2  -2   7       86.45       84.58      7.52 o
   3  -2   7      239.19      219.31     10.49 o
   4  -2   7       27.44       24.21      2.40 o
   5  -2   7       34.35       33.50      3.55 o
   6  -2   7        3.46        2.52      1.02 o
   7  -2   7        9.00        8.32      1.85 o
   8  -2   7       13.30       11.01      3.64 o
  -7  -1   7        1.02        0.01      0.52 o
  -6  -1   7        4.63        5.08      1.59 o
  -5  -1   7       34.37       26.29      6.22 o
  -4  -1   7      197.82      176.00     29.43 o
  -3  -1   7        1.86        2.63      1.39 o
  -2  -1   7      258.69      282.70     15.23 o
  -1  -1   7       48.55       56.86      6.22 o
   0  -1   7      553.84      600.59     12.98 o
   1  -1   7      121.03      118.15      4.78 o
   2  -1   7        7.26        6.16      0.97 o
   3  -1   7        1.26        1.96      0.58 o
   4  -1   7        2.17        1.78      0.85 o
   5  -1   7       53.98       54.60      3.82 o
   6  -1   7        0.30        0.52      0.61 o
   7  -1   7        0.43        0.33      1.50 o
   8  -1   7       17.94       15.81      4.22 o
  -7   0   7        4.56        4.66      1.61 o
  -6   0   7        2.61        2.27      1.21 o
  -5   0   7       32.54       36.23      4.01 o
  -4   0   7        2.18        1.72      0.60 o
  -3   0   7       34.53       38.77      5.25 o
  -2   0   7        3.66        1.36      1.15 o
  -1   0   7        0.97        1.79      1.59 o
   0   0   7      154.18      173.71      7.04 o
   1   0   7      235.42      214.72      7.74 o
   2   0   7      202.23      198.94      5.89 o
   3   0   7      616.45      635.60     11.94 o
   4   0   7       41.48       37.77      2.23 o
   5   0   7       50.93       46.73      3.04 o
   6   0   7      124.46      122.67      6.33 o
   7   0   7       78.29       80.29      9.12 o
   8   0   7        2.15        1.59      1.89 o
   9   0   7        4.15        5.63      3.02 o
  -7   1   7        4.84        6.24      1.98 o
  -6   1   7       10.86       13.76      2.65 o
  -5   1   7       25.77       25.90      3.37 o
  -4   1   7      141.13      128.84     21.09 o
  -3   1   7       26.52       24.80      2.79 o
  -2   1   7      142.18      142.54      6.49 o
  -1   1   7        1.00        1.50      0.74 o
   0   1   7      126.72      141.71      5.09 o
   1   1   7        3.14        5.43      0.69 o
   2   1   7       92.07       90.32      4.43 o
   3   1   7       38.79       46.46      1.74 o
   4   1   7        3.32        2.66      0.46 o
   5   1   7        0.28        0.39      0.22 o
   6   1   7       54.42       59.48      3.52 o
   7   1   7       20.01       21.65      4.66 o
   8   1   7        0.05       -1.20      1.50 o
   9   1   7        0.74        1.36      0.74 o
  -7   2   7        0.05        0.17      0.94 o
  -6   2   7        1.23       -0.27      0.50 o
  -5   2   7        1.21        0.37      0.37 o
  -4   2   7        9.82        9.23      1.37 o
  -3   2   7        0.51        0.29      0.27 o
  -2   2   7      118.28      113.72      4.51 o
  -1   2   7        0.01       -0.10      0.25 o
   0   2   7      346.24      324.94      9.18 o
   1   2   7        0.34        0.68      0.08 o
   2   2   7      354.58      361.18     13.87 o
   3   2   7       12.15       10.77      1.91 o
   4   2   7      159.31      146.13      4.91 o
   5   2   7        1.30        1.43      0.42 o
   6   2   7      153.62      164.14      8.39 o
   7   2   7        6.59        5.76      1.56 o
   8   2   7       29.64       31.15      6.19 o
   9   2   7        0.01       -1.45      1.71 o
  -7   3   7        8.35       13.72      2.95 o
  -6   3   7       17.85       21.17      3.32 o
  -5   3   7       16.78       18.21      2.87 o
  -4   3   7       53.17       54.26      3.66 o
  -3   3   7       35.82       37.03      2.41 o
  -2   3   7       40.37       44.88      2.70 o
  -1   3   7       62.26       64.81      3.23 o
   0   3   7       41.24       43.69      2.34 o
   1   3   7       26.45       22.43      1.05 o
   2   3   7      130.77      170.85     11.24 o
   3   3   7       10.82       10.77      1.94 o
   4   3   7       10.44       12.72      2.11 o
   5   3   7      139.78      140.95      7.59 o
   6   3   7       68.26       73.43      5.63 o
   7   3   7        0.01       -0.42      0.35 o
   8   3   7        2.12        1.46      1.31 o
   9   3   7       11.38       10.71      3.95 o
  -7   4   7        0.01       -0.55      0.64 o
  -6   4   7        0.89        0.23      0.63 o
  -5   4   7        3.69        3.79      1.35 o
  -4   4   7       16.96       15.62      2.00 o
  -3   4   7        0.11        0.19      0.18 o
  -2   4   7        2.21        3.23      1.22 o
  -1   4   7       40.08       45.47      3.62 o
   0   4   7      118.16      102.91      3.90 o
   1   4   7       70.48       67.26      4.76 o
   2   4   7       82.94       94.50      8.55 o
   3   4   7        0.75        0.83      0.52 o
   4   4   7      116.89      117.45      6.96 o
   5   4   7        5.97        2.30      0.94 o
   6   4   7       89.61       82.77      6.20 o
   7   4   7        0.11        0.33      0.36 o
   8   4   7       32.52       25.62      5.78 o
   9   4   7        0.00       -1.02      0.89 o
  -6   5   7        0.00        0.15      0.41 o
  -5   5   7        4.99        3.71      1.26 o
  -4   5   7       28.25       27.65      2.91 o
  -3   5   7        3.44        4.94      1.92 o
  -2   5   7        0.82        1.36      0.60 o
  -1   5   7       13.47       12.32      2.01 o
   0   5   7        0.32        0.48      0.29 o
   1   5   7        0.61        0.74      0.37 o
   2   5   7        6.50        7.48      1.10 o
   3   5   7       12.87       14.51      1.30 o
   4   5   7        0.56        0.27      0.51 o
   5   5   7        5.00        3.46      1.28 o
   6   5   7        3.90        3.51      1.25 o
   7   5   7        2.71        2.98      1.22 o
   8   5   7        5.05        4.12      2.25 o
  -6   6   7        6.72        7.51      2.04 o
  -5   6   7        7.83        8.23      2.14 o
  -4   6   7       18.54       18.56      2.90 o
  -3   6   7        1.25        1.01      0.89 o
  -2   6   7        8.10        8.52      2.77 o
  -1   6   7       83.18       94.86      7.76 o
   0   6   7      246.92      255.32     15.80 o
   1   6   7        9.58       10.84      1.74 o
   2   6   7        8.13        5.77      1.23 o
   3   6   7       99.02       95.51      9.59 o
   4   6   7       73.99       71.86      8.75 o
   5   6   7        3.58        3.84      1.52 o
   6   6   7       61.50       57.82      5.88 o
   7   6   7        4.48        4.82      1.68 o
   8   6   7        8.14        8.71      3.32 o
  -5   7   7        0.02        0.82      0.86 o
  -4   7   7        9.87       11.54      2.46 o
  -3   7   7        0.34       -0.09      0.61 o
  -2   7   7        4.65        1.91      1.85 o
  -1   7   7        3.45        1.60      1.59 o
   0   7   7        2.49       13.74      2.39 o
   1   7   7        8.94       11.01      2.15 o
   2   7   7       15.84       11.40      3.23 o
   3   7   7        0.22        2.38      1.41 o
   4   7   7       34.39       30.39      5.68 o
   5   7   7        4.23        2.66      1.31 o
   6   7   7        3.77        4.84      2.71 o
   7   7   7        5.10        5.91      1.80 o
  -4   8   7        7.00        6.73      1.99 o
  -3   8   7       10.90       14.08      2.72 o
  -2   8   7        5.92        7.12      3.18 o
  -1   8   7      132.60      150.31     18.38 o
   0   8   7       18.30       24.10      3.23 o
   1   8   7       18.74       22.03      2.95 o
   2   8   7       38.28       38.43      6.73 o
   3   8   7       22.05       17.69      4.54 o
   4   8   7        7.40        5.08      2.10 o
   5   8   7       11.95       13.11      3.83 o
   6   8   7        1.85        0.89      1.06 o
  -3   9   7       12.04       10.03      2.62 o
  -2   9   7       26.61       30.24      4.15 o
  -1   9   7        8.58        7.36      2.07 o
   0   9   7        0.01        0.41      1.18 o
   1   9   7        0.14        0.35      1.15 o
   2   9   7        0.21       -0.31      1.15 o
   3   9   7        6.25        1.64      1.42 o
   4   9   7        0.34        2.15      1.90 o
   5   9   7        3.36        3.71      2.22 o
  -1  10   7        0.73        1.68      1.24 o
   0  10   7        0.23       -0.24      0.50 o
   1  10   7        0.06        0.32      1.10 o
   2  10   7        4.45        6.21      2.78 o
   3  10   7        9.71        9.81      3.67 o
  -1  -7   8        0.15       -0.58      0.37 o
   0  -7   8        0.06       -0.02      1.13 o
   1  -7   8        3.40        1.55      1.60 o
   2  -7   8        2.54        3.58      2.49 o
  -3  -6   8        9.22       17.61      5.25 o
  -2  -6   8       11.59       14.67      4.64 o
  -1  -6   8        0.36        2.45      2.23 o
   0  -6   8        1.74        0.98      1.36 o
   1  -6   8        5.04        8.26      3.28 o
   2  -6   8       36.67       39.32      7.25 o
   3  -6   8       10.57        6.79      3.13 o
   4  -6   8        2.18        2.37      1.24 o
  -4  -5   8        2.90        0.46      1.06 o
  -3  -5   8       68.21       87.35     11.31 o
  -2  -5   8       38.15       50.14      8.37 o
  -1  -5   8       10.24       16.32      4.70 o
   0  -5   8       18.89       16.52      4.37 o
   1  -5   8       12.53       17.40      4.42 o
   2  -5   8        3.91        4.22      2.13 o
   3  -5   8       12.47       11.46      3.75 o
   4  -5   8        0.10       -0.09      0.60 o
   5  -5   8        1.32        0.45      0.68 o
   6  -5   8        9.95        7.27      2.05 o
  -5  -4   8        8.84        6.31      3.21 o
  -4  -4   8       12.21        9.49      3.77 o
  -3  -4   8        1.38        1.99      1.54 o
  -2  -4   8        0.01       -0.27      0.34 o
  -1  -4   8        1.84        0.14      0.32 o
   0  -4   8        1.37        5.77      2.61 o
   1  -4   8        3.80        3.51      2.14 o
   2  -4   8       22.04       21.68      4.56 o
   3  -4   8        0.16       -0.05      0.15 o
   4  -4   8       54.70       59.97      5.79 o
   5  -4   8        0.66        0.89      0.75 o
   6  -4   8        6.14        6.26      1.72 o
  -6  -3   8        3.20        2.78      2.27 o
  -5  -3   8        1.80        3.95      2.71 o
  -4  -3   8       51.14       51.94      8.50 o
  -3  -3   8       77.82       76.23      9.70 o
  -2  -3   8        0.01       -0.18      0.60 o
  -1  -3   8        0.07        0.98      1.24 o
   0  -3   8       39.81       50.85      6.95 o
   1  -3   8       68.31       66.56      7.41 o
   2  -3   8        0.24        0.60      0.44 o
   3  -3   8       12.79       10.60      1.49 o
   4  -3   8        6.37        6.64      1.40 o
   5  -3   8        2.42        2.54      0.72 o
   6  -3   8       16.73       18.53      2.36 o
   7  -3   8       12.57       11.33      3.55 o
  -6  -2   8        2.50        1.00      1.00 o
  -5  -2   8        1.43        2.74      2.35 o
  -4  -2   8        5.97        5.35      2.52 o
  -3  -2   8       14.55       17.62      4.41 o
  -2  -2   8       30.23       32.01      5.54 o
  -1  -2   8        0.17        0.69      0.57 o
   0  -2   8       47.04       43.34      5.80 o
   1  -2   8        5.42        5.92      1.96 o
   2  -2   8      112.98      107.23      8.60 o
   3  -2   8       11.43       11.16      1.51 o
   4  -2   8       97.83       91.23      5.78 o
   5  -2   8        0.56        0.23      0.12 o
   6  -2   8        0.08        0.11      0.35 o
   7  -2   8       43.00       40.92      6.57 o
   8  -2   8        2.53        1.35      1.30 o
  -6  -1   8        2.97        1.50      0.68 o
  -5  -1   8        0.44        0.02      0.65 o
  -4  -1   8       43.24       46.84      6.45 o
  -3  -1   8       12.77       18.42      4.26 o
  -2  -1   8        0.30        0.23      0.54 o
  -1  -1   8        5.08        3.66      1.56 o
   0  -1   8       10.31        7.76      1.28 o
   1  -1   8       15.52       17.90      3.19 o
   2  -1   8       28.14       24.81      2.87 o
   3  -1   8        6.61        5.98      1.09 o
   4  -1   8        3.17        2.76      0.67 o
   5  -1   8       45.66       41.24      3.10 o
   6  -1   8       46.61       47.20      9.90 o
   7  -1   8       83.90       72.79      8.78 o
   8  -1   8       11.12        9.60      3.46 o
  -7   0   8        0.22       -0.45      1.71 o
  -6   0   8        0.98        1.20      0.73 o
  -5   0   8       17.62       17.30      2.83 o
  -4   0   8        1.08        0.66      0.53 o
  -3   0   8       81.82       84.54      8.04 o
  -2   0   8        0.24        0.07      0.20 o
  -1   0   8      296.44      296.75     10.36 o
   0   0   8       33.46       40.73      3.95 o
   1   0   8       79.55       91.28      4.33 o
   2   0   8       20.04       21.00      2.04 o
   3   0   8        0.07       -0.01      0.43 o
   4   0   8       61.13       56.74      3.50 o
   5   0   8        5.00        4.56      0.93 o
   6   0   8       29.73       27.64      5.10 o
   7   0   8       78.67       78.33      9.14 o
   8   0   8        9.60       11.89      3.73 o
  -7   1   8        0.02        0.33      1.32 o
  -6   1   8       20.87       27.04      3.83 o
  -5   1   8        9.65       12.05      3.73 o
  -4   1   8       23.38       27.06      4.78 o
  -3   1   8       28.71       27.50      3.03 o
  -2   1   8        3.17        6.01      1.42 o
  -1   1   8       98.01      100.22      4.49 o
   0   1   8       11.09        9.70      1.34 o
   1   1   8      171.75      165.20      4.90 o
   2   1   8        1.85        1.68      0.49 o
   3   1   8       10.35       13.07      0.86 o
   4   1   8        5.68        6.57      0.84 o
   5   1   8        1.45        1.40      1.07 o
   6   1   8       52.97       52.72      4.68 o
   7   1   8       49.64       52.29      7.63 o
   8   1   8        2.09        1.57      1.18 o
   9   1   8        0.60        0.05      0.71 o
  -7   2   8        2.72        2.79      0.72 o
  -6   2   8        1.87        1.25      1.74 o
  -5   2   8        2.61        3.37      1.23 o
  -4   2   8       27.63       25.03      3.10 o
  -3   2   8      234.93      240.44      8.16 o
  -2   2   8        3.06        5.03      1.03 o
  -1   2   8      151.78      161.88      5.72 o
   0   2   8       80.19       81.33      3.77 o
   1   2   8      258.92      256.79      6.31 o
   2   2   8        1.47        1.22      0.33 o
   3   2   8       73.07       70.86      5.08 o
   4   2   8       36.82       36.78      3.73 o
   5   2   8       32.30       37.72      5.48 o
   6   2   8       56.58       64.34      5.30 o
   7   2   8       19.73       21.87      3.21 o
   8   2   8       13.37       11.60      3.70 o
   9   2   8       11.80       11.67      4.11 o
  -6   3   8       16.37       17.48      4.31 o
  -5   3   8       12.87       12.54      2.48 o
  -4   3   8        0.02       -0.62      0.70 o
  -3   3   8        1.93        1.70      1.16 o
  -2   3   8        0.32        0.42      0.33 o
  -1   3   8        0.67        0.36      0.21 o
   0   3   8        2.00        2.19      0.63 o
   1   3   8        3.49        2.96      0.52 o
   2   3   8       39.48       40.26      5.60 o
   3   3   8       43.30       38.24      5.48 o
   4   3   8       73.71       77.70      5.60 o
   5   3   8       21.61       22.47      3.13 o
   6   3   8       62.19       62.72      5.46 o
   7   3   8        5.09        5.10      1.50 o
   8   3   8        6.57       10.40      3.60 o
   9   3   8        0.64        1.14      1.28 o
  -6   4   8        3.69        3.74      1.85 o
  -5   4   8        0.54        1.11      0.44 o
  -4   4   8       32.91       35.33      4.18 o
  -3   4   8       36.04       33.50      4.31 o
  -2   4   8        3.49        5.17      1.33 o
  -1   4   8       11.10        9.39      1.71 o
   0   4   8      200.43      250.28     16.04 o
   1   4   8      294.99      292.79     13.85 o
   2   4   8        5.71        5.22      2.24 o
   3   4   8        3.13        9.51      2.84 o
   4   4   8       67.84       66.72      5.48 o
   5   4   8        9.93       13.16      2.54 o
   6   4   8        6.06        5.95      1.67 o
   7   4   8        1.15        1.33      0.85 o
   8   4   8        0.05       -0.03      0.98 o
  -6   5   8        0.01       -0.93      1.67 o
  -5   5   8        2.67        2.48      1.87 o
  -4   5   8        0.80        0.25      0.51 o
  -3   5   8       13.23        9.03      2.01 o
  -2   5   8        2.19        2.17      0.86 o
  -1   5   8        1.65        1.31      0.47 o
   0   5   8        4.25        2.53      0.67 o
   1   5   8        0.61        0.76      0.99 o
   2   5   8        5.60        3.70      1.20 o
   3   5   8       26.39       25.50      5.07 o
   4   5   8        0.31        1.04      1.23 o
   5   5   8       22.94       24.66      3.57 o
   6   5   8        0.26       -0.08      0.64 o
   7   5   8       29.84       31.39      5.11 o
   8   5   8        1.26        2.73      2.21 o
  -5   6   8        5.22        2.63      1.46 o
  -4   6   8       14.53       20.31      3.18 o
  -3   6   8        1.76        0.22      0.73 o
  -2   6   8       11.72       13.85      2.31 o
  -1   6   8       36.61       39.18      3.84 o
   0   6   8      151.25      151.97      7.39 o
   1   6   8        2.45        1.08      0.47 o
   2   6   8       34.91       25.87      5.34 o
   3   6   8        0.08       -0.76      0.53 o
   4   6   8       77.67       59.16      7.80 o
   5   6   8       10.00        8.49      3.24 o
   6   6   8       13.27       14.04      2.87 o
   7   6   8        3.54        2.46      1.64 o
   8   6   8        1.09        2.24      2.17 o
  -4   7   8        3.94        3.85      1.46 o
  -3   7   8        0.09        0.21      0.56 o
  -2   7   8        0.61        0.21      0.23 o
  -1   7   8        5.46        3.11      1.42 o
   0   7   8       47.43       44.32      6.13 o
   1   7   8       12.30        8.13      2.22 o
   2   7   8        0.10       -3.89      2.10 o
   3   7   8       11.29        7.56      2.64 o
   4   7   8        1.26        1.33      1.36 o
   5   7   8        2.36        3.16      2.10 o
   6   7   8        1.01        0.19      1.07 o
   7   7   8       22.40       25.29      4.08 o
  -3   8   8        1.40        0.56      1.19 o
  -2   8   8        7.91        6.74      1.70 o
  -1   8   8       16.70       18.10      2.88 o
   0   8   8        5.47       10.51      2.03 o
   1   8   8        0.10        0.02      0.51 o
   2   8   8        0.28        0.15      1.01 o
   3   8   8        6.99        6.30      2.78 o
   4   8   8        0.95        2.00      1.73 o
   5   8   8        3.18        4.52      2.41 o
   6   8   8        5.66        6.52      3.01 o
  -2   9   8        0.07        0.76      0.61 o
  -1   9   8        0.94        0.42      0.29 o
   0   9   8        0.17        0.58      1.13 o
   1   9   8        0.01       -0.92      1.53 o
   2   9   8        9.54        8.18      2.89 o
   3   9   8        0.33        1.19      0.78 o
   4   9   8        0.03        0.29      0.63 o
   5   9   8        2.38        4.30      2.74 o
   1  10   8        0.97       -0.32      0.32 o
   2  10   8        1.63        2.69      2.15 o
  -2  -6   9        8.62       10.46      4.10 o
  -1  -6   9        0.20        0.76      1.37 o
   0  -6   9        5.44        7.48      3.28 o
   1  -6   9        0.24        1.45      1.59 o
   2  -6   9        0.11        0.82      1.07 o
   3  -6   9        0.19        0.03      0.66 o
  -3  -5   9       45.33       59.08      9.74 o
  -2  -5   9       22.66       31.94      6.76 o
  -1  -5   9        3.98        3.83      2.45 o
   0  -5   9        0.69        2.12      1.47 o
   1  -5   9       65.95       75.68      9.90 o
   2  -5   9       12.64       10.55      3.79 o
   3  -5   9        8.15       13.04      4.17 o
   4  -5   9        5.53        3.25      1.49 o
   5  -5   9        0.26       -1.08      1.09 o
  -4  -4   9        0.02       -3.19      2.18 o
  -3  -4   9       15.87       10.57      3.84 o
  -2  -4   9        3.62        6.31      2.97 o
  -1  -4   9       41.11       37.67      6.81 o
   0  -4   9        0.01        1.47      1.24 o
   1  -4   9        4.28        7.52      2.86 o
   2  -4   9        1.16       -0.12      0.41 o
   3  -4   9        5.01        3.68      1.68 o
   4  -4   9        0.01        0.74      1.42 o
   5  -4   9        0.24        1.71      1.00 o
   6  -4   9        2.90        1.11      1.07 o
  -5  -3   9        0.01        1.34      1.40 o
  -4  -3   9        2.85        1.18      1.64 o
  -3  -3   9       33.87       44.72      7.66 o
  -2  -3   9        0.59        1.08      1.30 o
  -1  -3   9       41.96       39.27      6.50 o
   0  -3   9       39.86       44.38      6.58 o
   1  -3   9      122.66      111.68     10.19 o
   2  -3   9       19.98       19.34      4.01 o
   3  -3   9       34.64       43.32      4.70 o
   4  -3   9        0.24       -0.22      0.39 o
   5  -3   9        0.42       -0.73      0.92 o
   6  -3   9        0.00        1.30      1.40 o
   7  -3   9        0.06       -1.16      1.20 o
  -5  -2   9        0.25        0.77      1.44 o
  -4  -2   9       25.68       23.15      5.43 o
  -3  -2   9       31.90       30.67      6.10 o
  -2  -2   9       69.03       75.65      9.14 o
  -1  -2   9       10.96        7.02      2.68 o
   0  -2   9      135.42      145.03     11.38 o
   1  -2   9        3.71        2.90      1.57 o
   2  -2   9       20.72       20.37      2.93 o
   3  -2   9       26.11       30.38      2.67 o
   4  -2   9       21.42       22.61      2.41 o
   5  -2   9       37.02       34.49      3.55 o
   6  -2   9       26.08       22.97      4.06 o
   7  -2   9       10.94       11.71      3.42 o
  -6  -1   9        0.08        0.34      0.45 o
  -4  -1   9        0.24       -1.13      1.45 o
  -3  -1   9       30.42       37.31      6.23 o
  -2  -1   9        4.18        2.41      1.48 o
  -1  -1   9       15.13       14.64      3.48 o
   0  -1   9       35.40       40.07      5.51 o
   1  -1   9      143.96      152.93     10.19 o
   2  -1   9        1.33        1.49      0.69 o
   3  -1   9      238.63      222.69      8.40 o
   4  -1   9       72.59       71.55      4.19 o
   5  -1   9        0.12        0.34      0.60 o
   6  -1   9        3.59        4.01      1.87 o
   7  -1   9        0.36        0.37      1.14 o
   8  -1   9       63.53       55.58      8.56 o
  -6   0   9        2.13        2.48      1.26 o
  -5   0   9        0.31        0.65      0.77 o
  -4   0   9        1.15        0.67      1.01 o
  -3   0   9        7.11       13.79      3.35 o
  -2   0   9       45.41       50.45      6.60 o
  -1   0   9       19.88       20.77      3.91 o
   0   0   9        2.11        3.84      0.86 o
   1   0   9        9.27        9.56      1.33 o
   2   0   9        1.33        1.12      0.43 o
   3   0   9      287.98      292.91      8.36 o
   4   0   9       19.06       18.17      2.06 o
   5   0   9      364.07      369.02     33.33 o
   6   0   9       81.15       73.14      8.38 o
   7   0   9       72.62       62.69      8.31 o
   8   0   9       39.63       34.88      6.83 o
  -6   1   9       15.81       18.50      4.91 o
  -5   1   9        3.99        4.08      1.87 o
  -4   1   9        5.33        7.38      2.68 o
  -3   1   9        8.20        7.33      1.63 o
  -2   1   9       33.39       32.13      3.33 o
  -1   1   9       53.15       53.53      3.58 o
   0   1   9       84.53       83.86      4.38 o
   1   1   9      716.10      700.78     16.08 o
   2   1   9      243.07      235.31      7.26 o
   3   1   9      518.66      512.82     17.51 o
   4   1   9      336.58      343.45     10.09 o
   5   1   9       50.00       51.09      4.65 o
   6   1   9      163.22      169.46      9.87 o
   7   1   9       31.63       26.10      5.43 o
   8   1   9        1.99        1.50      0.46 o
  -6   2   9        0.07        0.28      1.29 o
  -5   2   9        6.20        7.06      2.66 o
  -4   2   9        0.07       -0.45      0.50 o
  -3   2   9        8.24       10.40      1.61 o
  -2   2   9       64.97       74.31      4.20 o
  -1   2   9      227.83      241.98      7.63 o
   0   2   9       58.25       63.31      3.87 o
   1   2   9       31.66       33.29      2.41 o
   2   2   9      298.99      305.85      9.04 o
   3   2   9       18.42       14.58      2.47 o
   4   2   9        6.84        9.82      1.99 o
   5   2   9       53.83       50.06      4.70 o
   6   2   9        8.90        7.96      1.84 o
   7   2   9        4.71        3.89      1.35 o
   8   2   9        0.12       -0.89      1.19 o
  -6   3   9        2.27        4.29      1.55 o
  -5   3   9       42.32       62.58      8.28 o
  -4   3   9        1.15        1.19      0.64 o
  -3   3   9       44.89       59.11      4.91 o
  -2   3   9       11.37        9.06      1.74 o
  -1   3   9        0.23       -0.03      0.65 o
   0   3   9        0.17       -0.36      0.42 o
   1   3   9       21.73       19.04      1.62 o
   2   3   9        4.56        0.02      2.00 o
   3   3   9        1.13        0.22      0.98 o
   4   3   9        3.39        3.21      0.84 o
   5   3   9        0.05        0.79      0.60 o
   6   3   9       16.98       22.29      3.31 o
   7   3   9        4.82        5.21      1.68 o
   8   3   9       17.23       19.88      5.00 o
  -6   4   9        1.17        2.94      2.13 o
  -5   4   9        6.36       10.22      3.31 o
  -4   4   9       23.07       20.80      3.01 o
  -3   4   9       35.91       35.70      9.00 o
  -2   4   9       13.61       13.65      2.26 o
  -1   4   9        8.99        9.82      1.84 o
   0   4   9      304.22      324.10     10.26 o
   1   4   9      172.12      178.08      6.29 o
   2   4   9       76.52       88.30      9.25 o
   3   4   9       73.74       74.73      8.64 o
   4   4   9       46.42       45.07      6.67 o
   5   4   9      190.04      192.91      9.98 o
   6   4   9        2.52        0.99      0.93 o
   7   4   9       69.11       76.84      6.58 o
   8   4   9        6.91        7.96      3.38 o
  -5   5   9        1.12        1.01      1.38 o
  -4   5   9       25.99       25.03      4.02 o
  -3   5   9       12.97        9.69      2.19 o
  -2   5   9       43.15       48.46      4.93 o
  -1   5   9        3.72        1.95      1.01 o
   0   5   9      161.20      182.32      7.80 o
   1   5   9      203.58      181.54     11.47 o
   2   5   9        5.20        5.16      2.44 o
   3   5   9       47.72       37.59      6.31 o
   4   5   9       76.78       71.18      8.86 o
   5   5   9       32.76       27.08      5.53 o
   6   5   9       31.16       31.39      4.20 o
   7   5   9        1.33        1.39      0.98 o
   8   5   9        9.12        8.51      3.48 o
  -5   6   9        0.20       -0.79      1.39 o
  -4   6   9        0.07       -0.09      0.63 o
  -3   6   9        6.45       13.65      2.59 o
  -2   6   9        0.00       -0.15      0.71 o
  -1   6   9      127.39      130.57      7.95 o
   0   6   9       50.65       63.47      4.86 o
   1   6   9       32.84       24.95      5.25 o
   2   6   9        3.40        4.15      2.22 o
   3   6   9       27.49       31.85      6.06 o
   4   6   9       18.68       14.79      4.18 o
   5   6   9        0.00        0.40      0.83 o
   6   6   9       18.75       18.19      4.65 o
   7   6   9        6.83        7.42      2.20 o
  -4   7   9        1.38        2.59      1.20 o
  -3   7   9       15.21       15.68      2.88 o
  -2   7   9        2.92        2.90      1.17 o
  -1   7   9       36.30       36.53      3.91 o
   0   7   9       32.21       27.49      5.82 o
   1   7   9       11.07       10.49      3.68 o
   2   7   9        6.00        2.73      1.72 o
   3   7   9       53.28       47.19      7.70 o
   4   7   9       30.91       22.65      5.33 o
   5   7   9        6.33        5.84      2.82 o
   6   7   9        0.77        1.51      1.55 o
   7   7   9        3.26        4.34      2.19 o
  -3   8   9        0.49        0.24      0.59 o
  -2   8   9        0.13        0.26      0.80 o
  -1   8   9        3.93        2.74      2.02 o
   0   8   9        0.00        0.32      1.18 o
   1   8   9        8.26        7.37      3.08 o
   2   8   9        0.37       -0.41      1.94 o
   3   8   9        0.04        0.78      2.50 o
   4   8   9       28.17       38.92      7.29 o
   5   8   9        2.39        1.81      1.36 o
   6   8   9       34.23       33.78      6.84 o
  -1   9   9        1.34        1.93      1.44 o
   0   9   9        0.16       -0.56      1.36 o
   1   9   9        1.03        1.60      1.83 o
   2   9   9        9.09        7.83      3.60 o
   3   9   9       24.49       22.47      5.92 o
   4   9   9        6.41        6.18      3.06 o
  -2  -5  10       19.14       20.78      5.98 o
  -1  -5  10        0.93        3.59      2.35 o
   0  -5  10        0.05        0.84      1.33 o
   1  -5  10       15.22       21.89      5.49 o
   2  -5  10        3.47        1.92      1.71 o
   3  -5  10        0.00        1.35      0.89 o
  -3  -4  10       27.87       34.41      7.18 o
  -2  -4  10        0.00        2.60      1.97 o
  -1  -4  10        9.76        9.69      3.56 o
   0  -4  10        6.53        7.79      2.89 o
   1  -4  10       17.22       17.12      4.35 o
   2  -4  10        2.52        5.30      2.33 o
   3  -4  10        6.52        5.63      1.92 o
   4  -4  10       19.60       22.64      3.77 o
   5  -4  10        7.52       10.64     10.36 o
  -4  -3  10        0.53       -0.33      1.13 o
  -3  -3  10       12.42       11.81      3.93 o
  -2  -3  10       14.49       11.82      3.92 o
  -1  -3  10        1.60        0.58      0.61 o
   0  -3  10        1.06        1.19      1.26 o
   1  -3  10        0.50       -0.92      0.80 o
   2  -3  10       35.63       27.59      5.10 o
   3  -3  10        0.52        0.07      0.91 o
   4  -3  10       95.19       85.14      7.01 o
   5  -3  10       19.49       18.60      3.36 o
   6  -3  10        4.49        8.16      3.47 o
  -5  -2  10        0.23       -0.19      1.31 o
  -4  -2  10        9.89        8.92      3.58 o
  -3  -2  10        2.03        3.43      2.06 o
  -2  -2  10       12.17       18.61      4.60 o
  -1  -2  10        4.07        1.60      1.36 o
   0  -2  10        0.01        0.07      0.65 o
   1  -2  10        2.27        1.78      1.21 o
   2  -2  10        0.05        0.73      0.59 o
   3  -2  10        6.80        6.17      1.64 o
   4  -2  10        8.33        8.92      2.11 o
   5  -2  10        4.28        4.52      2.29 o
   6  -2  10        1.34        2.90      1.89 o
   7  -2  10        3.64        4.06      2.40 o
  -5  -1  10       46.34       42.26      7.99 o
  -4  -1  10        0.22        0.57      0.45 o
  -3  -1  10       44.07       43.52      7.17 o
  -2  -1  10        3.76        1.93      1.86 o
  -1  -1  10       39.18       37.00      5.78 o
   0  -1  10        1.20        1.83      1.17 o
   1  -1  10       75.97       72.80      5.62 o
   2  -1  10        6.47        6.09      1.57 o
   3  -1  10       31.08       32.87      3.64 o
   4  -1  10        0.04        0.10      0.30 o
   5  -1  10       27.19       25.77      3.45 o
   6  -1  10        3.96        6.41      2.53 o
   7  -1  10      103.43       88.48     10.06 o
  -5   0  10        3.43        3.44      1.67 o
  -4   0  10       16.46       19.61      4.41 o
  -3   0  10        0.88        1.34      0.79 o
  -2   0  10       55.13       58.11      7.36 o
  -1   0  10       11.09       11.14      2.93 o
   0   0  10       40.12       37.41      3.84 o
   1   0  10       33.96       39.75      3.82 o
   2   0  10      245.01      246.80      9.63 o
   3   0  10       61.15       59.58      4.53 o
   4   0  10       24.56       29.47      3.80 o
   5   0  10      105.32       97.53      8.98 o
   6   0  10       29.73       22.59      4.59 o
   7   0  10       61.63       53.52      7.82 o
  -5   1  10        0.62        0.33      1.12 o
  -4   1  10        0.37       -0.16      0.96 o
  -3   1  10       15.66       15.26      3.41 o
  -2   1  10        9.10        6.88      1.06 o
  -1   1  10        9.65       10.41      1.57 o
   0   1  10        1.22        0.34      0.59 o
   1   1  10       70.14       63.74      3.80 o
   2   1  10       14.05       16.23      1.85 o
   3   1  10      375.65      387.21     14.31 o
   4   1  10       11.52        9.12      1.62 o
   5   1  10       45.67       48.27      4.61 o
   6   1  10        6.38        4.64      1.99 o
   7   1  10        8.35        6.94      2.93 o
   8   1  10        0.04        2.72      2.12 o
  -5   2  10        1.83        1.81      1.39 o
  -4   2  10        1.27        1.30      0.63 o
  -3   2  10       87.98       95.59      6.42 o
  -2   2  10       56.67       58.64      3.93 o
  -1   2  10      586.39      610.16     11.49 o
   0   2  10        3.10        4.64      1.13 o
   1   2  10     1394.29     1454.34     39.48 o
   2   2  10        2.51        3.64      1.25 o
   3   2  10      245.22      261.00     11.69 o
   4   2  10        0.69        1.70      0.92 o
   5   2  10       52.64       50.83      4.88 o
   6   2  10       34.35       36.63      4.87 o
   7   2  10        2.66        2.89      1.11 o
   8   2  10        5.20        6.94      2.80 o
  -5   3  10       54.93       60.78      8.27 o
  -4   3  10        0.75        1.41      1.00 o
  -3   3  10      465.80      521.27     19.06 o
  -2   3  10        0.25        1.49      0.64 o
  -1   3  10      336.86      385.64     12.91 o
   0   3  10       53.80       53.57      2.76 o
   1   3  10      367.88      417.24     15.04 o
   2   3  10       44.81       47.01      6.65 o
   3   3  10       15.64       12.77      3.10 o
   4   3  10        4.61        3.65      2.04 o
   5   3  10       35.21       35.14      4.24 o
   6   3  10        0.43        0.77      0.25 o
   7   3  10        8.72       12.42      2.62 o
   8   3  10        0.04        0.02      0.51 o
  -5   4  10       48.72       51.36      7.89 o
  -4   4  10        0.19       -0.14      0.99 o
  -3   4  10        5.70        2.20      2.49 o
  -2   4  10        0.59        1.20      1.77 o
  -1   4  10        8.57        6.25      1.79 o
   0   4  10      100.28      111.69      5.90 o
   1   4  10       47.00       45.21      6.87 o
   2   4  10        6.77        5.31      2.28 o
   3   4  10       19.32       20.32      4.53 o
   4   4  10       22.96       21.64      4.89 o
   5   4  10        7.56        6.70      2.56 o
   6   4  10       14.23       14.65      2.88 o
   7   4  10        0.51        0.69      0.66 o
   8   4  10        3.01        1.95      1.60 o
  -4   5  10        7.77        4.57      1.45 o
  -3   5  10        0.05       -0.40      0.77 o
  -2   5  10        7.64        7.47      2.16 o
  -1   5  10        0.07        0.06      0.36 o
   0   5  10       96.47      104.99     10.75 o
   1   5  10       36.29       34.47      6.41 o
   2   5  10       56.04       46.35      7.39 o
   3   5  10       38.10       32.83      6.20 o
   4   5  10      150.99      157.33     13.74 o
   5   5  10        3.82        3.01      1.75 o
   6   5  10        1.93        0.23      1.21 o
   7   5  10        4.04        2.63      1.12 o
  -4   6  10        0.25       -1.66      1.43 o
  -3   6  10        0.49       -0.59      0.76 o
  -2   6  10        2.03        0.94      0.80 o
  -1   6  10       17.62       16.03      4.59 o
   0   6  10       14.28       10.83      3.53 o
   1   6  10       78.28       73.51      9.52 o
   2   6  10        8.18        6.41      2.89 o
   3   6  10       29.94       33.30      6.45 o
   4   6  10       10.51       11.75      3.84 o
   5   6  10       12.14       14.49      4.34 o
   6   6  10        4.38        4.10      2.66 o
   7   6  10       11.41       11.67      2.78 o
  -3   7  10       20.59       27.60      3.98 o
  -2   7  10       12.41       11.87      3.88 o
  -1   7  10       12.59       12.25      3.77 o
   0   7  10        0.32        1.25      1.79 o
   1   7  10        1.60        0.76      2.11 o
   2   7  10        2.48        2.28      2.07 o
   3   7  10        9.68        9.67      3.75 o
   4   7  10        7.47        7.32      3.27 o
   5   7  10        0.64        1.59      1.42 o
   6   7  10        0.94        1.30      1.07 o
  -2   8  10       13.08       13.23      4.48 o
  -1   8  10        1.86        2.24      1.93 o
   0   8  10        4.99        4.80      2.76 o
   1   8  10        3.76        5.39      2.81 o
   2   8  10        1.59        1.47      1.87 o
   3   8  10        0.00       -1.72      1.68 o
   4   8  10        0.75        2.51      2.40 o
   5   8  10        2.85        1.67      1.74 o
   0   9  10        0.00        1.27      1.34 o
   1   9  10        3.47        5.81      3.23 o
   2   9  10        5.96       12.61      4.41 o
   3   9  10        0.67        1.40      1.59 o
  -2  -4  11        2.58        1.19      1.67 o
  -1  -4  11        2.30        3.62      2.29 o
   0  -4  11        2.85        4.17      2.36 o
   1  -4  11        4.93        4.77      2.41 o
   2  -4  11        9.21        6.75      2.81 o
   3  -4  11        0.15       -0.14      0.82 o
   4  -4  11        0.02        0.25      0.32 o
  -3  -3  11        1.52        0.55      0.88 o
  -2  -3  11        1.63        1.66      1.70 o
  -1  -3  11        0.40        0.89      0.84 o
   0  -3  11        0.17       -0.99      1.22 o
   1  -3  11       13.99       16.63      4.15 o
   2  -3  11       10.89       14.30      2.92 o
   3  -3  11        9.10        7.66      2.08 o
   4  -3  11        7.82       13.69      4.43 o
   5  -3  11        2.19        1.88      1.91 o
  -3  -2  11        9.63        6.76      3.01 o
  -2  -2  11        0.78        1.98      1.81 o
  -1  -2  11       61.57       64.26      8.54 o
   0  -2  11        0.01       -0.03      0.17 o
   1  -2  11       33.71       30.82      5.18 o
   2  -2  11       24.59       22.44      3.36 o
   3  -2  11       63.61       63.85      6.21 o
   4  -2  11        2.02        3.40      2.17 o
   5  -2  11        2.38        4.16      2.01 o
   6  -2  11        0.47       -0.27      0.93 o
  -4  -1  11        0.78        2.92      2.07 o
  -3  -1  11        1.54        0.26      0.69 o
  -2  -1  11       15.00       15.62      4.19 o
  -1  -1  11        4.59        2.42      1.47 o
   0  -1  11       12.60       14.58      3.58 o
   1  -1  11        0.75        0.59      0.42 o
   2  -1  11        5.30        6.43      1.66 o
   3  -1  11        1.18        3.37      2.11 o
   4  -1  11        0.32       -0.88      1.28 o
   5  -1  11        6.67        5.32      2.55 o
   6  -1  11        5.32        6.21      1.88 o
  -4   0  11        0.54        0.72      1.41 o
  -3   0  11        4.59        1.71      1.30 o
  -2   0  11       28.23       30.69      5.66 o
  -1   0  11        0.42        0.23      0.28 o
   0   0  11       31.77       34.22      3.91 o
   1   0  11       15.34       19.11      2.76 o
   2   0  11       77.89       81.99      9.55 o
   3   0  11        5.81        2.54      1.50 o
   4   0  11        7.57        8.31      3.33 o
   5   0  11        8.67        6.92      1.92 o
   6   0  11       24.01       18.33      4.22 o
   7   0  11        0.87        0.63      0.38 o
  -4   1  11        2.58        2.70      1.54 o
  -3   1  11       46.88       45.33      3.83 o
  -2   1  11       40.98       38.69      4.41 o
  -1   1  11        3.45        5.25      1.15 o
   0   1  11        4.49        3.59      0.88 o
   1   1  11      132.44      139.66     10.31 o
   2   1  11      186.69      201.85     11.04 o
   3   1  11       69.92       66.97      6.00 o
   4   1  11       21.31       24.38      3.59 o
   5   1  11      118.05      109.09      7.34 o
   6   1  11        9.00        8.97      2.93 o
   7   1  11       10.93        8.90      3.16 o
  -4   2  11        0.47       -0.04      0.92 o
  -3   2  11       10.09        6.29      1.94 o
  -2   2  11        0.04        0.39      0.38 o
  -1   2  11       33.66       37.35      3.22 o
   0   2  11       67.28       66.58      5.61 o
   1   2  11       27.98       28.01      3.58 o
   2   2  11        1.28        1.30      0.72 o
   3   2  11       11.80       14.02      2.64 o
   4   2  11        5.21        7.43      2.85 o
   5   2  11       15.25       13.84      2.54 o
   6   2  11        2.78        2.65      2.04 o
   7   2  11       11.21       10.91      6.51 o
  -4   3  11       30.81       29.77      3.91 o
  -3   3  11       11.36       14.01      2.60 o
  -2   3  11       16.85       19.11      2.97 o
  -1   3  11       46.29       46.82      3.55 o
   0   3  11       25.93       27.62      3.63 o
   1   3  11      122.68      137.64      8.38 o
   2   3  11       15.08       15.78      4.13 o
   3   3  11       68.38       79.36      9.52 o
   4   3  11       27.73       31.08      5.90 o
   5   3  11      154.22      199.41     16.04 o
   6   3  11        2.99        4.15      1.39 o
   7   3  11       15.09       14.24      2.83 o
  -4   4  11       13.04       14.12      2.76 o
  -3   4  11       31.01       31.43      4.00 o
  -2   4  11        1.16        0.90      1.18 o
  -1   4  11        0.03        0.05      0.84 o
   0   4  11        1.64        3.38      1.83 o
   1   4  11        6.60        5.47      2.04 o
   2   4  11        2.17        1.42      1.02 o
   3   4  11       12.72       13.63      3.89 o
   4   4  11        0.22       -0.41      0.99 o
   5   4  11        0.27       -0.56      1.63 o
   6   4  11        5.83        7.34      2.24 o
   7   4  11       13.85       16.90      3.43 o
  -4   5  11        0.31        2.43      1.93 o
  -3   5  11        1.20        0.91      0.36 o
  -2   5  11        1.11       -0.49      0.75 o
  -1   5  11        4.93        3.38      1.89 o
   0   5  11       27.65       30.49      5.93 o
   1   5  11        1.48       -0.06      1.84 o
   2   5  11        3.39        4.22      2.14 o
   3   5  11        1.24        1.78      1.55 o
   4   5  11        9.65        9.56      3.52 o
   5   5  11       50.76       46.62      7.83 o
   6   5  11        1.08        1.45      1.05 o
   7   5  11        7.51        8.14      2.46 o
  -3   6  11        7.53        3.82      2.12 o
  -2   6  11        1.80        1.91      1.38 o
  -1   6  11       21.51       24.26      5.63 o
   0   6  11        2.91        5.29      2.79 o
   1   6  11        0.14       -0.03      1.12 o
   2   6  11        2.78        0.88      0.66 o
   3   6  11        6.44        1.63      1.91 o
   4   6  11        1.31        2.97      2.06 o
   5   6  11        2.55        5.88      2.86 o
   6   6  11        5.45        6.18      2.79 o
  -2   7  11       16.18       16.50      4.82 o
  -1   7  11        0.64        0.19      0.85 o
   0   7  11        7.99        4.21      2.46 o
   1   7  11        3.45        3.42      1.91 o
   2   7  11        0.08       -0.48      0.70 o
   3   7  11        0.12       -0.20      0.91 o
   4   7  11        3.43        2.64      1.70 o
   5   7  11        3.39        2.37      1.58 o
  -1   8  11        0.56       -1.74      2.20 o
   0   8  11        5.08        6.38      2.88 o
   1   8  11        0.72        4.60      2.90 o
   2   8  11        0.46        0.72      1.39 o
   3   8  11        0.98        3.53      2.98 o
   4   8  11        1.14        1.91      1.95 o
  -1  -3  12       12.51       11.93      4.04 o
   0  -3  12        2.18        1.30      1.03 o
   1  -3  12        5.13        5.28      2.39 o
   2  -3  12        1.23        1.47      1.54 o
   3  -3  12        2.02        6.53      3.16 o
  -2  -2  12        0.60       -0.31      0.20 o
  -1  -2  12        5.16        4.24      2.09 o
   0  -2  12        2.08        2.44      1.32 o
   1  -2  12        4.50        6.68      2.06 o
   2  -2  12        9.08       10.21      3.93 o
   3  -2  12       24.52       30.03      6.60 o
   4  -2  12        1.36        1.71      1.50 o
   5  -2  12        2.71        1.80      1.64 o
  -3  -1  12        1.20        0.76      1.10 o
  -2  -1  12       38.77       46.20      7.39 o
  -1  -1  12       12.11       12.71      3.59 o
   0  -1  12        2.70        2.62      0.92 o
   1  -1  12        0.01       -1.28      1.61 o
   2  -1  12       58.80       61.11      9.19 o
   3  -1  12       47.10       40.68      7.36 o
   4  -1  12        4.60        6.65      2.99 o
   5  -1  12        9.72       11.16      3.95 o
  -3   0  12        0.04        3.56      2.14 o
  -2   0  12       14.15       10.61      3.46 o
  -1   0  12        3.67        3.16      1.32 o
   0   0  12        0.03        3.19      1.91 o
   1   0  12       13.56       12.74      3.90 o
   2   0  12       27.85       35.18      6.68 o
   3   0  12        4.11        3.47      2.37 o
   4   0  12       41.29       59.42      9.09 o
   5   0  12        0.66        0.84      1.06 o
   6   0  12       22.99       24.05      5.01 o
  -3   1  12        2.06        1.06      0.95 o
  -2   1  12       21.26       25.37      3.59 o
  -1   1  12        0.61        0.68      0.42 o
   0   1  12       30.92       29.32      3.88 o
   1   1  12       83.86       86.87      6.91 o
   2   1  12      304.41      313.66     13.61 o
   3   1  12        3.09        4.45      1.56 o
   4   1  12       32.45       32.49      4.31 o
   5   1  12       12.17       16.53      4.82 o
   6   1  12       38.63       31.53      5.94 o
  -3   2  12        1.50        1.67      0.96 o
  -2   2  12        1.65       -0.20      1.07 o
  -1   2  12        1.02        1.00      0.72 o
   0   2  12        4.81        5.08      1.66 o
   1   2  12       13.86       13.89      2.68 o
   2   2  12        0.15        0.33      0.77 o
   3   2  12        7.62        5.97      2.07 o
   4   2  12        1.68        2.30      1.72 o
   5   2  12        0.32        1.27      1.22 o
   6   2  12        8.26       13.07      5.10 o
  -3   3  12        8.45        9.11      2.14 o
  -2   3  12       17.26       19.81      4.51 o
  -1   3  12       38.85       39.45      4.44 o
   0   3  12        0.21        3.32      1.12 o
   1   3  12      115.89      137.37      8.90 o
   2   3  12       28.89       37.86      4.70 o
   3   3  12        3.29        4.89      2.47 o
   4   3  12        1.03        1.35      0.83 o
   5   3  12       25.98       27.05      5.72 o
   6   3  12        5.91        6.19      1.97 o
  -3   4  12       10.81        6.70      2.65 o
  -2   4  12        0.08       -0.43      0.21 o
  -1   4  12        1.09        3.89      2.30 o
   0   4  12        4.81        6.60      3.03 o
   1   4  12        2.24        1.50      0.80 o
   2   4  12        2.43        3.03      2.13 o
   3   4  12        2.00        2.17      1.98 o
   4   4  12       25.28       25.58      5.77 o
   5   4  12        0.19       -1.32      1.57 o
   6   4  12       18.81       35.14      7.17 o
  -3   5  12        3.01        3.31      2.22 o
  -2   5  12        0.76        0.21      0.45 o
  -1   5  12       17.28       17.74      4.91 o
   0   5  12        3.28        0.65      0.67 o
   1   5  12       25.27       28.68      6.11 o
   2   5  12       14.46       11.08      3.75 o
   3   5  12        1.54        2.04      0.39 o
   4   5  12        1.28        1.70      2.22 o
   5   5  12        2.54        1.88      1.47 o
   6   5  12        0.04        0.27      0.61 o
  -2   6  12       11.16        9.90      3.55 o
  -1   6  12        0.80        0.40      0.66 o
   0   6  12        2.08        3.12      2.21 o
   1   6  12       12.04       15.90      4.82 o
   2   6  12       11.69        8.93      3.69 o
   3   6  12       10.14       12.74      4.31 o
   4   6  12        3.38        0.94      1.16 o
   5   6  12        8.24        9.08      3.62 o
  -1   7  12       25.39       23.99      6.27 o
   0   7  12        5.35        1.39      1.71 o
   1   7  12       10.13        7.66      3.67 o
   2   7  12        0.33        0.66      1.04 o
   3   7  12        0.31       -0.92      0.46 o
   4   7  12        3.70        2.38      1.85 o
   0  -2  13        2.81        0.39      1.36 o
   1  -2  13        1.29        1.12      0.53 o
   2  -2  13        2.93        2.15      1.52 o
  -1  -1  13        5.13        3.85      2.32 o
   0  -1  13        5.56        4.11      2.40 o
   1  -1  13        1.21        1.17      2.40 o
   2  -1  13      125.37      135.91     14.38 o
   3  -1  13       48.43       49.03      8.72 o
   4  -1  13        7.88       14.07      4.72 o
  -2   0  13        7.17        4.10      2.23 o
  -1   0  13        0.93        2.50      2.14 o
   0   0  13       19.49       21.29      5.48 o
   1   0  13        0.42       -2.22      1.69 o
   2   0  13        4.94        6.46      3.24 o
   3   0  13        0.56        2.21      2.07 o
   4   0  13        2.72        5.83      3.38 o
   5   0  13        2.92        5.03      2.65 o
  -2   1  13        4.14        3.16      1.99 o
  -1   1  13        0.11        0.63      0.96 o
   0   1  13        1.09       -1.46      1.87 o
   1   1  13       15.75       14.37      4.31 o
   2   1  13       33.40       41.52      5.70 o
   3   1  13        1.30       -0.20      0.91 o
   4   1  13        0.01        1.31      1.43 o
  -2   2  13        0.07       -0.33      0.23 o
  -1   2  13        1.39       -0.65      1.38 o
   0   2  13       14.48       16.05      2.99 o
   1   2  13       20.15       20.53      3.40 o
   2   2  13        0.26        0.91      0.64 o
   3   2  13        3.32        3.75      1.50 o
   4   2  13        0.27       -0.67      0.83 o
   5   2  13        3.87        3.26      1.84 o
  -2   3  13       14.12       13.40      3.94 o
  -1   3  13        0.40        0.87      1.54 o
   0   3  13        6.54       10.07      2.36 o
   1   3  13       10.02       13.40      2.85 o
   2   3  13        8.43        7.80      2.59 o
   3   3  13        6.81        9.75      3.39 o
   4   3  13       10.60        6.61      2.77 o
   5   3  13       19.02       19.07      4.73 o
  -2   4  13        0.04       -1.26      1.46 o
  -1   4  13        0.47       -1.01      0.50 o
   0   4  13       13.38       19.58      5.28 o
   1   4  13        7.45        5.46      2.68 o
   2   4  13       34.91       44.34      7.91 o
   3   4  13        7.90        8.91      3.63 o
   4   4  13       13.22       15.60      4.92 o
   5   4  13        0.25        0.42      1.27 o
  -1   5  13        6.13        6.08      2.85 o
   0   5  13       27.84       31.21      6.78 o
   1   5  13        1.74        2.24      1.88 o
   2   5  13        1.08        2.43      2.36 o
   3   5  13        8.18        9.10      3.73 o
   4   5  13        1.93       -0.79      1.19 o
   5   5  13       28.76       37.28      7.60 o
   0   6  13        0.49       -1.64      2.43 o
   1   6  13        0.27        2.10      0.87 o
   2   6  13       10.48       12.05      4.32 o
   3   6  13       21.28       26.79      6.68 o
   4   6  13        0.04        0.98      1.98 o
   1   0  14        0.29        0.10      0.76 o
   2   0  14        0.14        3.62      2.58 o
   0   1  14       18.34       28.93      6.44 o
   1   1  14        2.64        4.22      2.32 o
   2   1  14       47.34       55.86      9.07 o
   3   1  14        1.04        0.22      0.35 o
   0   2  14        0.56       -0.21      0.92 o
   1   2  14        4.78        5.70      1.78 o
   2   2  14        8.37        6.12      1.87 o
   3   2  14        1.18        1.78      1.21 o
   4   2  14        0.70       -0.97      1.50 o
   0   3  14        8.27        8.99      2.34 o
   1   3  14        2.64        3.56      1.51 o
   2   3  14        9.08        7.69      3.35 o
   3   3  14        9.99        4.86      2.43 o
   4   3  14       18.44       23.09      5.57 o
   0   4  14        0.02       -0.58      1.33 o
   1   4  14       12.26       11.48      4.24 o
   2   4  14        5.77        5.93      3.07 o
   3   4  14        0.04        0.52      1.48 o
   2   5  14        2.32        4.22      2.73 o
 
